# Supplementary material for: AI-Integrated Omics Analysis Reveals Cultivar-Specific Resistance Mechanisms to Powdery Mildew in Cucurbita pepo
Source: Int J Mol Sci. 2025 Nov 27;26(23):11488. doi: 10.3390/ijms262311488 (PMC12692380; doi:10.3390/ijms262311488)
Supplement: Supplementary file 1 [file ijms-26-11488-s001.zip]

Archive with 10 entries (10 files):
- Figure_S1.png
- Figure_S2.png
- Figure_S3.png
- Figure_S4.png
- Figure_S5.png
- Figure_S6.png
- Figure_S7.png
- Figure_S8.png
- Supplementary_figures_tables_descriptions.pdf
- Supplementary_Tables_S1_to_S7.xlsx
