# Supplementary material for: AI-Integrated Omics Analysis Reveals Cultivar-Specific Resistance Mechanisms to Powdery Mildew in Cucurbita pepo
Source: Int J Mol Sci. 2025 Nov 27;26(23):11488. doi: 10.3390/ijms262311488 (PMC12692380; doi:10.3390/ijms262311488)
Supplement: Supplementary file 1 [file ijms-26-11488-s001.zip › Supplementary_Tables_S1_to_S7.xlsx]

## Sheet: Table_S1
Supplementary Table S1- Summary of RNA-seq libraries from Cucurbita pepo genotypes 968Rb and True French (TF), inoculated and mock-treated: This table summarizes the RNA sequencing data for 12 libraries derived from the resistant genotype 968Rb and the susceptible genotype True French (TF). Each genotype was analyzed under two conditions: inoculated with Podosphaera xanthii and control (mock-trea…
Sample name	Genotype	Feeding	Number of Reads (each paired-end)
968_1	968	Inoculated	18446600 x 2
968_2	968	Inoculated	18222886 x 2
968_3	968	Inoculated	17405846 x 2
968_4	968	Control	20316834 x 2
968_5	968	Control	18743347 x 2
968_6	968	Control	24760983 x 2
TF1	TF	Inoculated	23321406 x 2
TF2	TF	Inoculated	17147633 x 2
TF3	TF	Inoculated	22391803 x 2
TF4	TF	Control	17472523 x 2
TF5	TF	Control	19014481 x 2
TF6	TF	Control	19366600 x 2

## Sheet: Table_S2
Supplementary Table S2– Differentially expressed genes in 968Rb (filtered by FDR < 0.05) : this sheet lists the DEGs identified in the 968Rb genotype, filtered using an FDR threshold of 0.05. For each gene, the log fold change (logFC), false discovery rate (FDR), and other expression statistics are provided.
968Rb DEGs	logFC	logCPM	F	PValue	FDR
Cp4.1LG20g08660	7.44724	-1.90387	33.2108	0.000476336	0.0365859
Cp4.1LG20g03540	6.98875	0.333188	98.9223	4.63255e-06	0.00687903
Cp4.1LG06g07580	6.72955	4.01523	89.5395	6.92562e-06	0.00694503
Cp4.1LG12g05590	6.51312	-0.987912	26.4629	0.000665441	0.0430873
Cp4.1LG17g00690	6.12294	0.722952	55.7826	4.45309e-05	0.0132251
Cp4.1LG15g01210	5.91159	2.57595	104.165	3.7567e-06	0.00597692
Cp4.1LG05g03740	5.72785	1.66588	72.0899	1.64196e-05	0.00831206
Cp4.1LG06g07550	5.29379	3.08833	51.6665	5.96613e-05	0.0141372
Cp4.1LG19g08030	5.10459	2.64634	40.1369	0.000153067	0.0227294
Cp4.1LG15g04850	5.06778	1.84343	59.1781	3.54746e-05	0.0117935
Cp4.1LG12g01690	5.02183	0.668853	53.2277	5.32726e-05	0.0137344
Cp4.1LG08g04990	4.9554	1.50459	36.0262	0.000226549	0.0265587
Cp4.1LG09g11280	4.95506	0.8354	43.5908	0.00011292	0.0196498
Cp4.1LG07g08190	4.90362	1.96623	79.0093	1.14217e-05	0.00748253
Cp4.1LG11g02670	4.80099	-0.846562	55.8248	4.44017e-05	0.0132251
Cp4.1LG18g03530	4.78075	-0.980231	27.8263	0.000560899	0.0399807
Cp4.1LG13g00200	4.49324	0.427181	75.2785	1.38386e-05	0.00770603
Cp4.1LG03g12480	4.44641	3.17434	84.5548	8.71399e-06	0.00694503
Cp4.1LG02g12520	4.4373	0.431596	53.2372	5.32361e-05	0.0137344
Cp4.1LG19g09250	4.25317	-0.814467	27.7815	0.000563996	0.0399807
Cp4.1LG03g12120	4.13375	0.975727	77.7293	1.21877e-05	0.00754079
Cp4.1LG20g01570	4.05525	-0.242573	30.9529	0.000388094	0.0336763
Cp4.1LG15g04130	3.99002	3.34688	37.7958	0.000190535	0.0248499
Cp4.1LG16g02370	3.97882	1.44988	45.9305	9.29487e-05	0.0182654
Cp4.1LG19g08590	3.92336	2.30593	46.9573	8.55668e-05	0.0177483
Cp4.1LG05g00730	3.87231	1.0328	92.3017	6.12854e-06	0.00694503
Cp4.1LG01g20800	3.78289	0.919252	80.9716	1.03588e-05	0.00721041
Cp4.1LG01g13420	3.72952	-0.591401	33.512	0.000293366	0.0291429
Cp4.1LG04g09930	3.6188	0.170064	36.5304	0.000215493	0.026044
Cp4.1LG11g08440	3.59987	5.70373	27.9175	0.000554649	0.0399688
Cp4.1LG01g09050	3.55909	7.87323	58.5077	3.70689e-05	0.0118268
Cp4.1LG09g04400	3.50289	-0.587752	35.1295	0.00024799	0.0275919
Cp4.1LG10g04260	3.48233	0.149963	35.2162	0.000245812	0.0275919
Cp4.1LG20g03180	3.47867	2.50804	90.6033	6.60437e-06	0.00694503
Cp4.1LG15g02040	3.44592	0.511869	26.4345	0.000667864	0.0431189
Cp4.1LG09g05490	3.42506	0.701072	85.1281	8.48151e-06	0.00694503
Cp4.1LG09g01610	3.39797	-0.235331	31.9589	0.000346917	0.0317993
Cp4.1LG03g17620	3.38995	1.7874	60.2853	3.30217e-05	0.0114614
Cp4.1LG04g04950	3.26779	5.76097	141.471	1.06915e-06	0.00264603
Cp4.1LG04g01550	3.12666	2.86178	43.5931	0.000112898	0.0196498
Cp4.1LG04g03880	3.05103	8.86936	162.926	5.94484e-07	0.00264603
Cp4.1LG18g04690	3.02893	3.40913	91.4751	6.35467e-06	0.00694503
Cp4.1LG14g07310	2.97625	5.27904	27.6469	0.000573433	0.0400397
Cp4.1LG16g00120	2.94577	0.637354	36.4034	0.000218216	0.026132
Cp4.1LG05g08750	2.93942	1.02986	34.6861	0.000259515	0.0283354
Cp4.1LG07g03830	2.93233	4.25054	76.0282	1.33059e-05	0.00770603
Cp4.1LG02g05990	2.85308	2.49863	147.115	9.09067e-07	0.00264603
Cp4.1LG19g01700	2.82264	1.34782	61.7176	3.015e-05	0.0108425
Cp4.1LG08g12670	2.81163	6.07264	28.7703	0.000500207	0.0377265
Cp4.1LG01g23180	2.78164	4.18135	28.401	0.000522937	0.0385692
Cp4.1LG19g12140	2.76867	-0.0465335	33.654	0.000288994	0.0291429
Cp4.1LG03g18450	2.71042	1.44896	29.5246	0.000457437	0.0362212
Cp4.1LG05g07980	2.70241	1.0904	37.7363	0.000191627	0.0248499
Cp4.1LG00g01560	2.67372	-0.141096	38.627	0.000176061	0.0242073
Cp4.1LG14g00820	2.63975	3.8187	75.4504	1.37142e-05	0.00770603
Cp4.1LG11g05830	2.6127	-0.391853	30.6021	0.000403854	0.0343337
Cp4.1LG19g00700	2.59124	2.85051	65.2014	2.43493e-05	0.0100864
Cp4.1LG07g02900	2.57099	0.975181	30.2344	0.000421225	0.0346239
Cp4.1LG03g02350	2.50573	0.900328	30.9712	0.000387297	0.0336763
Cp4.1LG13g08390	2.42007	3.28863	36.5219	0.000215674	0.026044
Cp4.1LG12g04180	2.41944	0.93344	31.3378	0.000371665	0.0327212
Cp4.1LG16g07250	2.41435	0.377512	28.077	0.000543933	0.0395934
Cp4.1LG06g04790	2.39252	1.581	25.4291	0.000761036	0.0463609
Cp4.1LG13g06410	2.37887	7.76011	148.889	8.64937e-07	0.00264603
Cp4.1LG05g00200	2.3673	-0.0176428	33.5235	0.000293009	0.0291429
Cp4.1LG05g05190	2.35022	8.99025	67.7048	2.10135e-05	0.00955212
Cp4.1LG06g01310	2.34301	3.9699	164.452	5.71813e-07	0.00264603
Cp4.1LG18g04050	2.29498	1.97489	52.7327	5.52026e-05	0.0137344
Cp4.1LG11g07320	2.28684	1.60674	39.0724	0.000168862	0.0236555
Cp4.1LG16g08910	2.27525	5.91944	82.3741	9.67303e-06	0.0071819
Cp4.1LG14g03540	2.22957	1.25651	39.4002	0.000163792	0.0232934
Cp4.1LG09g08390	2.22953	1.45465	37.9145	0.000188381	0.0248499
Cp4.1LG00g04520	2.22818	3.85717	53.9313	5.06693e-05	0.0137344
Cp4.1LG05g06680	2.22559	0.287228	30.681	0.000400243	0.0342885
Cp4.1LG20g03720	2.22103	1.43788	26.8092	0.000636766	0.0422122
Cp4.1LG01g07170	2.19305	4.6376	50.7248	6.39724e-05	0.0148429
Cp4.1LG10g09540	2.18168	3.49401	38.8731	0.000172037	0.0239497
Cp4.1LG03g00100	2.17998	3.7485	47.3558	8.28974e-05	0.0174194
Cp4.1LG08g07980	2.17774	2.6726	54.391	4.90527e-05	0.0137344
Cp4.1LG18g02630	2.17391	6.26099	132.836	1.38715e-06	0.00298694
Cp4.1LG20g06260	2.13335	2.13801	53.4934	5.22705e-05	0.0137344
Cp4.1LG04g01260	2.11539	1.81557	29.3798	0.000465287	0.0363702
Cp4.1LG18g02560	2.09342	3.2291	35.4643	0.000239707	0.0275919
Cp4.1LG03g14310	2.08949	3.67588	69.9504	1.84875e-05	0.00897583
Cp4.1LG07g11410	2.07935	2.4455	67.23	2.16008e-05	0.00962273
Cp4.1LG09g05840	2.06774	3.25247	88.618	7.21956e-06	0.00694503
Cp4.1LG11g07840	2.05106	7.52658	26.9759	0.000623504	0.0417055
Cp4.1LG08g00890	2.02766	1.1735	28.7206	0.000503192	0.0377265
Cp4.1LG14g00580	2.02633	1.55155	29.3784	0.000465363	0.0363702
Cp4.1LG03g02600	2.01859	1.89323	51.4385	6.06714e-05	0.0142252
Cp4.1LG01g17480	1.99635	0.719481	27.039	0.000618565	0.0417055
Cp4.1LG08g11560	1.99545	5.33108	37.5435	0.000195216	0.0248499
Cp4.1LG03g09890	1.99529	4.68081	79.3514	1.12271e-05	0.00748253
Cp4.1LG16g05390	1.98722	2.67737	28.157	0.000538657	0.0393379
Cp4.1LG05g00550	1.96518	0.653754	26.0097	0.000705409	0.0442955
Cp4.1LG01g05960	1.96453	2.64327	42.6286	0.000122647	0.0201327
Cp4.1LG19g07700	1.961	2.79547	27.7115	0.000568884	0.0399807
Cp4.1LG13g06400	1.94314	9.98204	88.3626	7.3037e-06	0.00694503
Cp4.1LG10g11310	1.94211	4.04019	41.9824	0.000129763	0.0209444
Cp4.1LG06g09480	1.93188	1.3135	28.6542	0.000507221	0.0377265
Cp4.1LG15g01630	1.89611	2.16032	27.8675	0.000558063	0.0399688
Cp4.1LG19g07750	1.89376	4.4618	85.231	8.44059e-06	0.00694503
Cp4.1LG17g07600	1.89186	7.60753	81.0045	1.0342e-05	0.00721041
Cp4.1LG08g02020	1.87985	2.86986	31.4618	0.000366556	0.0325286
Cp4.1LG20g01150	1.87015	2.18648	35.1355	0.000247841	0.0275919
Cp4.1LG02g00070	1.84804	4.67162	29.7834	0.000443804	0.0360221
Cp4.1LG01g03740	1.84144	3.50359	73.1097	1.55343e-05	0.00804675
Cp4.1LG18g06090	1.83268	2.48274	48.7461	7.43504e-05	0.0163249
Cp4.1LG17g07120	1.82908	3.91595	62.6779	2.83955e-05	0.01072
Cp4.1LG08g10260	1.82719	4.02556	73.9808	1.48241e-05	0.00786172
Cp4.1LG20g02170	1.82363	4.41969	65.0351	2.45931e-05	0.0100864
Cp4.1LG03g14210	1.82235	4.2333	33.3544	0.000298311	0.0291429
Cp4.1LG14g06330	1.8062	3.34691	56.8991	4.12688e-05	0.01293
Cp4.1LG15g02380	1.77276	7.02988	54.1333	4.99508e-05	0.0137344
Cp4.1LG03g14090	1.76964	0.302285	25.0693	0.000798225	0.0469121
Cp4.1LG01g06340	1.76736	3.66801	24.9254	0.000813721	0.0475717
Cp4.1LG00g15140	1.75727	3.26056	42.7534	0.000121329	0.0201327
Cp4.1LG04g00990	1.73876	2.53945	40.2368	0.00015168	0.0226747
Cp4.1LG03g06310	1.71313	2.83368	39.3815	0.000164076	0.0232934
Cp4.1LG15g04090	1.70459	5.25408	214.475	1.87638e-07	0.00264603
Cp4.1LG05g12530	1.68713	5.93001	47.4009	8.26015e-05	0.0174194
Cp4.1LG20g00540	1.6837	3.32166	36.5548	0.000214977	0.026044
Cp4.1LG17g02910	1.67923	5.48307	147.862	8.90154e-07	0.00264603
Cp4.1LG04g03540	1.63462	3.48014	25.0736	0.000797761	0.0469121
Cp4.1LG08g00100	1.62717	2.43541	48.2544	7.72431e-05	0.0165434
Cp4.1LG02g14290	1.60555	3.19287	38.1414	0.000184345	0.0247355
Cp4.1LG13g01980	1.6042	1.70697	27.1481	0.000610153	0.0414346
Cp4.1LG12g08610	1.6018	4.56174	91.5956	6.32107e-06	0.00694503
Cp4.1LG17g05360	1.58023	2.10373	27.5499	0.000580358	0.0403965
Cp4.1LG02g12600	1.57649	2.29108	42.6025	0.000122926	0.0201327
Cp4.1LG10g06510	1.57454	3.09322	61.7016	3.01804e-05	0.0108425
Cp4.1LG13g02720	1.56214	5.19447	108.831	3.14293e-06	0.00538506
Cp4.1LG01g17560	1.5429	1.94245	24.8629	0.000820567	0.0476874
Cp4.1LG01g17620	1.54215	4.92569	50.4529	6.52878e-05	0.014992
Cp4.1LG08g12040	1.53353	4.31725	51.7919	5.91145e-05	0.0141372
Cp4.1LG02g00380	1.52332	7.94279	31.7289	0.000355841	0.0320336
Cp4.1LG03g16220	1.52232	3.00139	25.2062	0.000783812	0.0466808
Cp4.1LG05g02890	1.5219	6.60002	144.876	9.68802e-07	0.00264603
Cp4.1LG09g08890	1.52054	2.26228	27.6929	0.000570185	0.0399807
Cp4.1LG10g02780	1.51033	5.00991	37.9874	0.000187073	0.0248499
Cp4.1LG00g02980	1.5045	3.26979	44.5952	0.000103758	0.0190323
Cp4.1LG10g08810	1.50187	4.79197	43.6211	0.00011263	0.0196498
Cp4.1LG10g02290	1.50001	2.25812	25.8504	0.000720161	0.0449324
Cp4.1LG19g06530	1.49333	3.77434	27.1969	0.00060644	0.0414346
Cp4.1LG02g06370	1.49257	3.3267	30.3765	0.000414407	0.0344455
Cp4.1LG02g02340	1.47123	1.91144	26.6986	0.000645752	0.0423213
Cp4.1LG10g11550	1.45354	4.08088	60.3204	3.29474e-05	0.0114614
Cp4.1LG16g06960	1.452	5.15854	68.6654	1.98841e-05	0.00922704
Cp4.1LG08g00170	1.45194	2.92271	58.4673	3.71678e-05	0.0118268
Cp4.1LG09g02360	1.44898	3.98509	32.0433	0.000343715	0.0317673
Cp4.1LG04g09030	1.4438	5.22166	62.7114	2.83366e-05	0.01072
Cp4.1LG05g00460	1.44115	2.75494	32.896	0.000313296	0.0298221
Cp4.1LG08g06540	1.43611	5.5293	31.4174	0.000368377	0.0325605
Cp4.1LG13g03160	1.42478	5.91011	38.4858	0.000178422	0.0242328
Cp4.1LG05g06270	1.4245	2.50638	36.7179	0.000211553	0.026044
Cp4.1LG03g10840	1.41984	4.67576	63.0197	2.78015e-05	0.01072
Cp4.1LG15g00630	1.41926	4.76915	76.8744	1.27345e-05	0.00766619
Cp4.1LG14g01370	1.40967	3.74651	51.9392	5.84801e-05	0.0141372
Cp4.1LG01g24350	1.40249	1.89483	27.4515	0.000587487	0.040513
Cp4.1LG19g04560	1.40247	4.8774	27.7189	0.000568365	0.0399807
Cp4.1LG02g16100	1.3978	3.07827	56.5082	4.23763e-05	0.01293
Cp4.1LG08g05670	1.37269	6.26278	40.4605	0.00014863	0.022521
Cp4.1LG13g04020	1.36424	2.854	30.2337	0.000421257	0.0346239
Cp4.1LG11g02270	1.35894	5.3358	29.3146	0.000468875	0.0363893
Cp4.1LG00g06590	1.3572	1.60595	27.4673	0.000586334	0.040513
Cp4.1LG13g09170	1.34885	7.9733	36.492	0.000216312	0.026044
Cp4.1LG08g00070	1.34554	3.01536	44.0205	0.000108884	0.0195587
Cp4.1LG08g06040	1.34333	4.26546	53.1557	5.35479e-05	0.0137344
Cp4.1LG03g01340	1.33869	4.59263	27.7053	0.000569314	0.0399807
Cp4.1LG03g09350	1.32778	2.53463	31.5675	0.000362271	0.0324065
Cp4.1LG13g02240	1.31715	2.30456	28.7128	0.00050366	0.0377265
Cp4.1LG05g11270	1.31188	3.13045	45.8866	9.32817e-05	0.0182654
Cp4.1LG01g20470	1.31087	2.06744	26.9106	0.000628651	0.0417987
Cp4.1LG03g12390	1.29849	3.58191	51.8617	5.8813e-05	0.0141372
Cp4.1LG19g03460	1.28398	5.29357	66.8572	2.2076e-05	0.0096416
Cp4.1LG19g00400	1.28202	3.23149	54.5999	4.83389e-05	0.0137344
Cp4.1LG07g05600	1.28036	5.57096	53.4454	5.24498e-05	0.0137344
Cp4.1LG13g05170	1.28014	4.34569	44.4211	0.000105279	0.0190649
Cp4.1LG09g05320	1.27012	6.21315	38.1477	0.000184236	0.0247355
Cp4.1LG10g04650	1.24565	4.90451	33.3835	0.00029739	0.0291429
Cp4.1LG03g07900	1.24222	4.4367	53.7253	5.14149e-05	0.0137344
Cp4.1LG16g05800	1.23998	3.69765	29.1963	0.000475474	0.0365859
Cp4.1LG16g09310	1.23264	2.83307	30.9321	0.000389011	0.0336763
Cp4.1LG03g14330	1.23244	4.3156	31.8951	0.000349366	0.0318925
Cp4.1LG18g09070	1.23234	2.52335	33.6261	0.000289847	0.0291429
Cp4.1LG15g06720	1.22625	5.23921	130.872	1.4751e-06	0.00298694
Cp4.1LG01g06480	1.21901	3.25714	42.9759	0.000119022	0.0199331
Cp4.1LG03g14500	1.2121	7.29679	33.9963	0.000278782	0.029075
Cp4.1LG12g06210	1.20673	4.83767	40.9681	0.000141983	0.0219674
Cp4.1LG08g10790	1.20014	2.8971	25.9487	0.000711018	0.0444865
Cp4.1LG06g07680	1.19253	6.43209	33.4386	0.000295658	0.0291429
Cp4.1LG08g03560	1.1797	3.86885	49.2217	7.16773e-05	0.0159654
Cp4.1LG18g01710	1.16849	4.17901	29.3199	0.000468583	0.0363893
Cp4.1LG18g06400	1.15798	4.6532	33.8374	0.000283465	0.029075
Cp4.1LG01g03080	1.1459	5.30179	25.277	0.000776494	0.0466715
Cp4.1LG01g05940	1.1354	3.99826	25.2108	0.00078334	0.0466808
Cp4.1LG12g05420	1.12914	3.84531	44.6105	0.000103626	0.0190323
Cp4.1LG02g06010	1.09747	3.7352	27.1655	0.000608829	0.0414346
Cp4.1LG02g17190	1.09307	2.66012	31.8294	0.000351909	0.0319936
Cp4.1LG03g10080	1.08705	4.30959	30.4771	0.00040966	0.0343466
Cp4.1LG04g01500	1.08139	4.09691	28.3658	0.000525172	0.0386062
Cp4.1LG09g00720	1.07441	4.6024	33.8566	0.000282895	0.029075
Cp4.1LG08g07900	1.07023	5.25713	49.6199	6.95298e-05	0.0156435
Cp4.1LG10g08010	1.06974	5.66599	24.8488	0.000822123	0.0476874
Cp4.1LG07g03950	1.06629	5.26961	25.764	0.00072832	0.0453145
Cp4.1LG11g02890	1.06403	4.66693	39.7255	0.000158947	0.0230985
Cp4.1LG16g08810	1.05776	4.88446	83.7766	9.04219e-06	0.00694503
Cp4.1LG06g01400	1.05702	3.99222	38.6863	0.000175081	0.0242073
Cp4.1LG07g06260	1.05484	5.2274	36.8303	0.000209232	0.026036
Cp4.1LG16g04810	1.05151	4.76416	29.6375	0.000451428	0.0362212
Cp4.1LG06g07290	1.0509	3.19624	24.5785	0.000852632	0.0483826
Cp4.1LG01g09380	1.03607	4.53026	45.334	9.75976e-05	0.0185802
Cp4.1LG09g10580	1.0357	4.63135	46.5442	8.84466e-05	0.0177483
Cp4.1LG12g05900	1.0309	3.23529	26.0568	0.000701125	0.0442955
Cp4.1LG16g04800	1.02112	5.80685	33.4738	0.000294556	0.0291429
Cp4.1LG16g02250	1.01963	4.23081	69.5769	1.88806e-05	0.00897583
Cp4.1LG10g08140	1.01194	7.27858	32.4556	0.000328575	0.0310113
Cp4.1LG18g08250	1.0057	3.52501	25.2876	0.000775402	0.0466715
Cp4.1LG20g02070	0.99793	3.72755	26.2217	0.000686359	0.043805
Cp4.1LG11g10740	0.991969	5.50765	34.8318	0.000255656	0.0281356
Cp4.1LG13g09570	0.989038	4.74109	27.2651	0.000601291	0.0412097
Cp4.1LG03g09640	0.986465	4.43781	29.1977	0.000475393	0.0365859
Cp4.1LG11g07430	0.983339	4.54148	28.6587	0.000506947	0.0377265
Cp4.1LG02g00690	0.981646	5.0358	37.4964	0.000196106	0.0248499
Cp4.1LG20g01350	0.978682	3.54359	36.2471	0.000221622	0.0262575
Cp4.1LG01g07550	0.962782	5.9215	42.1352	0.000128035	0.0208164
Cp4.1LG06g05240	0.94171	9.01901	33.1875	0.000303663	0.0292805
Cp4.1LG14g10680	0.915156	6.09096	34.3377	0.000269034	0.0285355
Cp4.1LG16g06480	0.901366	6.00035	24.6687	0.000842296	0.0483826
Cp4.1LG17g03250	0.886631	4.40111	37.6273	0.000193645	0.0248499
Cp4.1LG11g00260	0.872067	2.91455	26.4849	0.000663575	0.0430873
Cp4.1LG19g03980	0.86327	3.31181	32.0517	0.000343398	0.0317673
Cp4.1LG01g04060	0.862557	4.70169	26.7593	0.000640798	0.0422282
Cp4.1LG08g11050	0.836559	5.02578	25.66	0.000738288	0.0457815
Cp4.1LG12g11380	0.835581	3.78673	30.9079	0.000390073	0.0336763
Cp4.1LG04g10410	0.833371	4.81701	44.8651	0.000101453	0.0190323
Cp4.1LG05g06830	0.819005	4.97507	52.6596	5.54951e-05	0.0137344
Cp4.1LG01g25360	0.814838	6.02546	37.5584	0.000194935	0.0248499
Cp4.1LG04g03650	0.810087	4.68811	34.4528	0.000265841	0.0285355
Cp4.1LG11g00030	0.809966	3.54994	27.4807	0.000585357	0.040513
Cp4.1LG09g10650	0.809964	8.42443	29.4731	0.000460205	0.0362212
Cp4.1LG20g05380	0.808518	4.37941	35.1104	0.000248476	0.0275919
Cp4.1LG11g08430	0.807878	3.95149	29.84	0.000440888	0.0360221
Cp4.1LG04g04790	0.801492	4.10363	29.5602	0.000455528	0.0362212
Cp4.1LG11g04910	0.783721	4.82307	25.4025	0.000763709	0.0463609
Cp4.1LG20g04700	0.777137	4.2331	34.5353	0.000263584	0.0285355
Cp4.1LG02g02250	0.767356	6.80415	32.0913	0.000341907	0.0317673
Cp4.1LG20g03930	0.766029	4.98896	40.7698	0.000144535	0.0220505
Cp4.1LG02g00100	0.759375	5.51639	24.5508	0.000855829	0.0483826
Cp4.1LG00g02770	0.756164	6.362	36.0999	0.000224891	0.0265038
Cp4.1LG04g12140	0.746353	5.13486	29.7666	0.000444675	0.0360221
Cp4.1LG08g09630	0.745339	6.37675	33.0038	0.000309691	0.029733
Cp4.1LG19g08290	0.737462	5.2781	41.5178	0.000135193	0.0216639
Cp4.1LG02g11140	0.733229	5.18179	24.6638	0.000842851	0.0483826
Cp4.1LG10g07390	0.715669	4.29464	28.7789	0.000499691	0.0377265
Cp4.1LG09g10910	0.71346	6.14333	26.0035	0.000705975	0.0442955
Cp4.1LG07g01750	0.70533	5.81826	40.9465	0.000142258	0.0219674
Cp4.1LG14g02610	0.703102	6.62047	39.6741	0.000159701	0.0230985
Cp4.1LG01g11290	0.647787	5.29931	35.6053	0.000236319	0.0274154
Cp4.1LG14g06720	0.552352	5.95348	25.2684	0.00077737	0.0466715
Cp4.1LG08g09950	-0.544179	6.15228	28.0073	0.000548583	0.0397081
Cp4.1LG05g10380	-0.575639	7.15355	26.1608	0.000691765	0.0440239
Cp4.1LG08g12720	-0.617159	6.62792	28.6117	0.000509817	0.0377265
Cp4.1LG03g07490	-0.617291	5.33203	24.3096	0.000884367	0.0494935
Cp4.1LG11g00880	-0.628512	5.14974	29.6913	0.000448597	0.0362031
Cp4.1LG04g09680	-0.635815	5.22621	25.4009	0.00076387	0.0463609
Cp4.1LG15g01750	-0.646618	6.43242	24.672	0.000841921	0.0483826
Cp4.1LG13g05880	-0.647648	4.73234	31.708	0.000356664	0.0320336
Cp4.1LG14g09800	-0.649994	4.28756	26.9861	0.000622698	0.0417055
Cp4.1LG18g05570	-0.654064	4.11232	26.0199	0.000704484	0.0442955
Cp4.1LG07g05210	-0.657365	6.33099	24.5934	0.000850907	0.0483826
Cp4.1LG01g16510	-0.667308	6.05083	26.3506	0.000675077	0.0433333
Cp4.1LG01g13690	-0.674588	6.62238	25.6017	0.000743953	0.0459025
Cp4.1LG17g05620	-0.674703	6.55182	29.7654	0.000444737	0.0360221
Cp4.1LG01g04370	-0.681701	5.92265	33.7572	0.000285868	0.029075
Cp4.1LG00g00820	-0.688021	5.52574	24.5853	0.000851845	0.0483826
Cp4.1LG06g05300	-0.709747	5.79858	26.6405	0.000650538	0.0424929
Cp4.1LG03g09810	-0.719725	6.78015	43.2076	0.000116676	0.0199331
Cp4.1LG16g05920	-0.728035	6.23465	24.4425	0.000868499	0.0487278
Cp4.1LG08g00530	-0.740767	3.95457	30.4803	0.00040951	0.0343466
Cp4.1LG10g10660	-0.762413	5.58703	36.615	0.000213704	0.026044
Cp4.1LG03g06220	-0.76433	5.02318	35.4211	0.000240756	0.0275919
Cp4.1LG01g20210	-0.768709	5.01632	24.7794	0.000829819	0.0480088
Cp4.1LG02g01580	-0.790759	5.83129	28.614	0.000509673	0.0377265
Cp4.1LG12g06880	-0.794262	5.26302	28	0.000549075	0.0397081
Cp4.1LG04g15820	-0.798195	8.16295	26.9985	0.000621729	0.0417055
Cp4.1LG10g09400	-0.799909	5.29373	39.9798	0.000155281	0.0227548
Cp4.1LG02g06260	-0.802052	6.53455	30.6381	0.000402199	0.0343241
Cp4.1LG05g03420	-0.808612	7.16617	31.0226	0.000385057	0.0336763
Cp4.1LG12g06360	-0.810881	4.59643	34.8027	0.000256421	0.0281356
Cp4.1LG02g01830	-0.812259	4.81466	43.1079	0.000117679	0.0199331
Cp4.1LG12g01960	-0.815768	4.67915	35.0901	0.000248988	0.0275919
Cp4.1LG11g11940	-0.819765	5.26395	27.8854	0.000556843	0.0399688
Cp4.1LG09g11340	-0.827842	4.38721	35.1848	0.000246598	0.0275919
Cp4.1LG03g11010	-0.84539	7.88168	30.3756	0.000414447	0.0344455
Cp4.1LG18g06380	-0.853953	3.27451	25.0842	0.000796636	0.0469121
Cp4.1LG01g01790	-0.869161	3.3695	26.925	0.000627516	0.0417987
Cp4.1LG20g02030	-0.887206	3.83714	28.1863	0.000536739	0.0393267
Cp4.1LG02g04320	-0.89093	4.98384	40.8882	0.000143004	0.0219674
Cp4.1LG18g09290	-0.891187	3.90613	31.7123	0.000356496	0.0320336
Cp4.1LG03g02090	-0.902302	3.80326	33.9685	0.000279593	0.029075
Cp4.1LG05g03490	-0.910481	5.66093	28.787	0.000499208	0.0377265
Cp4.1LG03g04270	-0.91061	9.0682	30.328	0.000416718	0.0345055
Cp4.1LG09g00130	-0.918709	6.52978	29.1418	0.000478552	0.0366298
Cp4.1LG15g07230	-0.928878	4.69166	38.4871	0.0001784	0.0242328
Cp4.1LG02g01790	-0.936709	3.52284	29.4916	0.000459212	0.0362212
Cp4.1LG05g14420	-0.9371	4.02128	24.4943	0.000862417	0.0485088
Cp4.1LG03g11350	-0.944198	5.76422	44.7431	0.000102487	0.0190323
Cp4.1LG08g00840	-0.949867	5.57919	65.2374	2.4297e-05	0.0100864
Cp4.1LG03g16120	-0.954468	8.03658	40.3075	0.000150708	0.0226747
Cp4.1LG10g05480	-0.981285	6.45764	34.4594	0.000265661	0.0285355
Cp4.1LG09g00880	-0.984417	6.79302	24.6352	0.000846119	0.0483826
Cp4.1LG02g17020	-1.0012	9.50904	48.6755	7.47571e-05	0.0163249
Cp4.1LG01g00160	-1.00741	3.17742	25.3526	0.000768764	0.0465311
Cp4.1LG13g07390	-1.00958	3.8901	30.5455	0.000406471	0.0343466
Cp4.1LG01g01870	-1.01587	6.49049	36.2895	0.000220692	0.0262575
Cp4.1LG03g04790	-1.02269	4.63285	35.3028	0.000243659	0.0275919
Cp4.1LG15g04370	-1.02272	3.01759	25.1848	0.000786047	0.0466891
Cp4.1LG08g11610	-1.02374	5.99798	52.7689	5.50587e-05	0.0137344
Cp4.1LG07g06910	-1.03153	7.55267	27.1032	0.000613603	0.0415422
Cp4.1LG05g12880	-1.0461	9.22858	39.3743	0.000164186	0.0232934
Cp4.1LG18g08980	-1.05208	3.6925	29.5323	0.000457021	0.0362212
Cp4.1LG19g07710	-1.06629	5.05443	26.6955	0.00064601	0.0423213
Cp4.1LG04g05340	-1.16693	5.06443	41.0633	0.000140777	0.0219674
Cp4.1LG11g04410	-1.18782	5.71283	45.6029	9.54669e-05	0.0184907
Cp4.1LG06g08050	-1.18928	3.42952	25.4438	0.000759566	0.0463609
Cp4.1LG09g07590	-1.20282	3.38858	40.9451	0.000142276	0.0219674
Cp4.1LG13g07070	-1.22281	7.50724	53.1039	5.37474e-05	0.0137344
Cp4.1LG19g10550	-1.23365	2.37029	26.763	0.000640501	0.0422282
Cp4.1LG17g05440	-1.24596	4.10526	64.1302	2.59741e-05	0.0103312
Cp4.1LG10g01290	-1.25675	5.65863	25.2222	0.000782153	0.0466808
Cp4.1LG17g06330	-1.25782	4.52698	34.3821	0.000267796	0.0285355
Cp4.1LG09g03510	-1.25922	2.61406	26.2405	0.0006847	0.043805
Cp4.1LG13g06580	-1.27377	7.70821	36.8848	0.000208118	0.026036
Cp4.1LG01g05160	-1.28202	3.76364	58.5452	3.69774e-05	0.0118268
Cp4.1LG00g08830	-1.29186	2.12239	24.5605	0.000854712	0.0483826
Cp4.1LG08g03030	-1.32842	3.20003	30.4661	0.000410173	0.0343466
Cp4.1LG05g03870	-1.36544	3.79112	26.041	0.000702558	0.0442955
Cp4.1LG02g13130	-1.36753	2.32355	37.4694	0.000196618	0.0248499
Cp4.1LG01g01140	-1.37397	2.97253	34.2315	0.000272021	0.0286509
Cp4.1LG02g08160	-1.37606	2.12889	27.6843	0.000570794	0.0399807
Cp4.1LG09g02380	-1.4221	3.05544	26.3908	0.000671609	0.0432353
Cp4.1LG05g05270	-1.43307	6.15176	46.6122	8.79648e-05	0.0177483
Cp4.1LG15g04070	-1.44104	4.12591	49.7769	6.8705e-05	0.0156157
Cp4.1LG08g04300	-1.4637	5.21585	54.8084	4.76395e-05	0.0137344
Cp4.1LG17g03540	-1.46797	1.91362	28.7943	0.000498769	0.0377265
Cp4.1LG09g05000	-1.50442	5.0674	25.4627	0.000757668	0.0463609
Cp4.1LG09g05360	-1.52748	2.09433	33.7998	0.000284589	0.029075
Cp4.1LG17g11120	-1.53336	2.60379	30.7445	0.000397364	0.0341733
Cp4.1LG12g02540	-1.57009	2.74848	26.4673	0.000665065	0.0430873
Cp4.1LG14g10690	-1.57241	4.63782	61.8554	2.98904e-05	0.0108425
Cp4.1LG17g05610	-1.57403	2.39203	31.4668	0.000366351	0.0325286
Cp4.1LG02g12540	-1.58323	4.06834	32.3272	0.000333198	0.031315
Cp4.1LG12g03300	-1.59356	5.08701	78.314	1.18302e-05	0.00752873
Cp4.1LG17g00620	-1.59847	1.88168	25.1057	0.000794364	0.0469121
Cp4.1LG03g01280	-1.6216	6.24085	74.5951	1.43472e-05	0.00779439
Cp4.1LG01g22760	-1.63363	1.3752	33.2708	0.000300979	0.0292334
Cp4.1LG03g01130	-1.65754	2.04986	44.5392	0.000104244	0.0190323
Cp4.1LG15g06060	-1.6631	4.68643	59.2946	3.52062e-05	0.0117935
Cp4.1LG12g01770	-1.66641	5.6738	64.8248	2.49059e-05	0.0100864
Cp4.1LG09g06420	-1.73967	4.50874	25.0011	0.000805516	0.047216
Cp4.1LG01g04870	-1.76538	2.36474	41.0058	0.000141504	0.0219674
Cp4.1LG10g06750	-1.78997	3.02755	39.1246	0.000168041	0.0236555
Cp4.1LG20g01980	-1.80962	6.03955	56.6649	4.1928e-05	0.01293
Cp4.1LG02g11930	-1.81774	5.86798	35.6265	0.000235815	0.0274154
Cp4.1LG13g03580	-1.83434	1.38008	32.8493	0.000314874	0.0298447
Cp4.1LG11g03100	-1.85952	4.11249	86.8618	7.82337e-06	0.00694503
Cp4.1LG07g02520	-1.86966	1.96869	42.9894	0.000118884	0.0199331
Cp4.1LG17g02070	-1.91877	1.37259	27.338	0.000595843	0.0409624
Cp4.1LG04g12310	-1.96	7.69369	118.061	2.25311e-06	0.00418215
Cp4.1LG03g11180	-1.96038	2.11713	24.5014	0.000861584	0.0485088
Cp4.1LG14g08010	-1.99139	1.01915	25.643	0.000739936	0.0457815
Cp4.1LG11g04690	-2.01139	2.24777	32.9203	0.000312479	0.0298221
Cp4.1LG08g08820	-2.02653	2.20981	43.8788	0.000110195	0.0196359
Cp4.1LG11g03940	-2.04475	1.4815	29.6136	0.00045269	0.0362212
Cp4.1LG03g04900	-2.11623	6.32673	69.5216	1.89397e-05	0.00897583
Cp4.1LG16g05080	-2.12391	2.48583	84.0347	8.93167e-06	0.00694503
Cp4.1LG16g01110	-2.1455	5.13252	164.069	5.77412e-07	0.00264603
Cp4.1LG02g08010	-2.16615	8.61182	46.8106	8.65765e-05	0.0177483
Cp4.1LG19g04640	-2.18546	4.44649	43.2753	0.000116001	0.0199331
Cp4.1LG10g09950	-2.24839	0.839971	33.356	0.000298262	0.0291429
Cp4.1LG19g09610	-2.29732	3.39545	60.0864	3.34467e-05	0.0114614
Cp4.1LG09g05760	-2.3128	5.24187	90.8186	6.54161e-06	0.00694503
Cp4.1LG05g05490	-2.32794	0.814782	34.3901	0.000267575	0.0285355
Cp4.1LG15g00670	-2.40476	1.77084	32.1951	0.000338044	0.0316369
Cp4.1LG14g09730	-2.44065	1.92859	46.7407	8.70622e-05	0.0177483
Cp4.1LG11g01170	-2.46653	0.239671	25.4509	0.000758855	0.0463609
Cp4.1LG07g03630	-2.6396	7.74451	37.6345	0.000193512	0.0248499
Cp4.1LG12g04010	-2.81368	0.316429	33.2433	0.000301862	0.0292334
Cp4.1LG01g00110	-2.90832	0.617633	24.8543	0.000821513	0.0476874
Cp4.1LG03g05140	-2.99217	0.915067	37.4247	0.000197469	0.0248499
Cp4.1LG03g11300	-3.11789	0.643124	34.2077	0.000272694	0.0286509
Cp4.1LG16g04470	-3.23624	6.43387	31.9934	0.000345605	0.0317993
Cp4.1LG10g11050	-3.51152	3.87737	40.0066	0.0001549	0.0227548
Cp4.1LG07g04180	-4.00981	-0.623443	45.4754	9.64698e-05	0.0185239
Cp4.1LG02g14390	-4.62418	-0.940106	48.3105	7.6906e-05	0.0165434
Cp4.1LG10g10530	-5.46627	2.15438	45.86	9.34836e-05	0.0182654
Cp4.1LG03g08640	-5.94621	0.0858909	33.9094	0.00028133	0.029075

## Sheet: Table_S3
Supplementary Table S3 – Differentially expressed genes in True French (filtered by FDR < 0.05) : this sheet lists the DEGs identified in the True French genotype, filtered using an FDR threshold of 0.05. For each gene, the log fold change (logFC), false discovery rate (FDR), and other expression statistics are provided.
True French DEGs	logFC	logCPM	F	PValue	FDR
Cp4.1LG01g07750	9.85697	0.514518	26.4931	0.000970574	0.0306954
Cp4.1LG03g10070	9.21447	0.338605	41.6467	0.000227177	0.0154273
Cp4.1LG14g05130	8.83182	-0.321049	29.3027	0.000709152	0.0263077
Cp4.1LG11g05170	8.74363	-0.869652	22.3106	0.00163312	0.0392406
Cp4.1LG01g03610	7.59284	-0.955776	45.3796	0.000170466	0.0134872
Cp4.1LG08g08020	6.75001	0.390108	39.0665	0.000168953	0.0134872
Cp4.1LG02g12520	6.64207	0.431596	60.2527	3.3091e-05	0.00626001
Cp4.1LG15g07540	5.74557	4.24969	82.3738	9.6732e-06	0.00378001
Cp4.1LG18g04120	5.55536	5.41447	27.9029	0.000555643	0.0236297
Cp4.1LG10g02040	5.50158	-0.200934	50.9898	6.27217e-05	0.00857094
Cp4.1LG08g03530	5.4131	-0.762765	20.5387	0.00152979	0.0380493
Cp4.1LG04g09410	5.12529	5.38767	25.3953	0.000764439	0.0272434
Cp4.1LG03g01420	4.83585	0.944948	63.2318	2.74407e-05	0.0058563
Cp4.1LG11g08810	4.80485	0.725762	28.8371	0.000496222	0.0224196
Cp4.1LG17g06540	4.74376	1.3315	52.5127	5.60881e-05	0.00816541
Cp4.1LG15g00570	4.64327	3.54984	19.9184	0.00168594	0.0398666
Cp4.1LG10g02630	4.53706	0.383395	66.6166	2.23897e-05	0.00542073
Cp4.1LG19g04930	4.32104	-0.756283	21.5276	0.00131597	0.0351041
Cp4.1LG15g00660	4.19169	6.36278	45.3503	9.74666e-05	0.0102551
Cp4.1LG03g00100	4.15334	3.7485	127.459	1.64479e-06	0.00166528
Cp4.1LG12g06580	4.132	-0.643363	25.497	0.000754257	0.0270537
Cp4.1LG17g08200	4.12567	-1.14588	18.4203	0.00215212	0.0456103
Cp4.1LG06g09480	4.11631	1.3135	84.8101	8.60948e-06	0.00355125
Cp4.1LG13g09490	4.0806	-0.587688	21.7848	0.00126651	0.0346424
Cp4.1LG12g05450	4.04091	-0.311911	26.1124	0.000696103	0.0260588
Cp4.1LG04g15150	4.02192	2.41052	67.4932	2.12727e-05	0.00526476
Cp4.1LG15g03580	3.98163	-0.989488	33.1319	0.000305473	0.0174018
Cp4.1LG19g04810	3.96294	0.524693	39.2815	0.000165606	0.0133167
Cp4.1LG14g09730	3.91126	1.92859	111.459	2.85128e-06	0.00218998
Cp4.1LG02g09750	3.83125	0.878114	77	1.26523e-05	0.00433567
Cp4.1LG09g03430	3.7302	-0.0574877	49.4037	7.06859e-05	0.00889524
Cp4.1LG03g08240	3.69069	-0.618598	30.2932	0.000418386	0.020585
Cp4.1LG02g14470	3.68026	1.42938	21.3353	0.00135451	0.0355421
Cp4.1LG17g05850	3.66011	1.47507	37.8155	0.000190176	0.0141789
Cp4.1LG09g05760	3.63574	5.24187	201.997	2.4154e-07	0.000703458
Cp4.1LG10g10160	3.57876	-0.116523	32.2749	0.000335105	0.0180093
Cp4.1LG00g02110	3.57302	1.98008	23.0722	0.00105067	0.0317109
Cp4.1LG04g12310	3.48427	7.69369	330.699	2.98444e-08	0.000332377
Cp4.1LG12g00450	3.44523	1.58027	24.3113	0.000884168	0.0291331
Cp4.1LG17g06100	3.43741	1.91634	72.1604	1.63564e-05	0.00492328
Cp4.1LG14g01340	3.42389	1.57824	45.7849	9.40579e-05	0.0102276
Cp4.1LG14g05790	3.37415	-1.01809	24.5546	0.000855389	0.0286942
Cp4.1LG04g13870	3.37119	1.72874	67.522	2.12372e-05	0.00526476
Cp4.1LG01g05110	3.36863	-1.01729	18.774	0.00202903	0.0442607
Cp4.1LG03g09890	3.34637	4.68081	183.038	3.65403e-07	0.000904332
Cp4.1LG15g02380	3.32953	7.02988	167.619	5.28051e-07	0.00110096
Cp4.1LG20g01990	3.30012	2.18482	67.5595	2.11911e-05	0.00526476
Cp4.1LG10g08120	3.27501	2.13197	27.6505	0.00057318	0.0239531
Cp4.1LG10g01670	3.27214	-1.00291	22.1556	0.00119916	0.0339779
Cp4.1LG04g03540	3.15709	3.48014	77.2807	1.2471e-05	0.00433567
Cp4.1LG13g07200	3.14773	-1.20092	21.5386	0.00131381	0.0350885
Cp4.1LG09g07410	3.14732	2.65493	166.45	5.43707e-07	0.00110096
Cp4.1LG11g11460	3.14122	-0.532335	21.4368	0.00133402	0.0353586
Cp4.1LG10g10480	3.12589	5.05364	133.91	1.34181e-06	0.00152996
Cp4.1LG14g04620	3.12004	6.98258	125.469	1.75485e-06	0.00169946
Cp4.1LG01g00250	3.10914	1.78879	49.0654	7.25427e-05	0.0090269
Cp4.1LG07g08140	3.07805	1.17877	18.1409	0.00225591	0.0468733
Cp4.1LG03g14260	3.07055	6.58153	54.6584	4.81415e-05	0.00755144
Cp4.1LG16g04100	3.04688	0.897586	29.8508	0.000440336	0.0210783
Cp4.1LG04g14550	3.04226	5.23999	133.149	1.37376e-06	0.00152996
Cp4.1LG09g02660	3.03022	1.09032	23.418	0.00100058	0.0311372
Cp4.1LG18g02290	3.02236	1.61215	28.1049	0.000542083	0.0236297
Cp4.1LG17g07570	3.02178	1.00667	35.2688	0.000244502	0.0159241
Cp4.1LG12g10950	3.01708	1.13284	41.9939	0.000129631	0.0117371
Cp4.1LG00g12800	3.0115	4.44932	206.375	2.20689e-07	0.000703458
Cp4.1LG03g01810	2.93351	5.94604	100.365	4.36856e-06	0.00267013
Cp4.1LG20g04680	2.89546	-0.261541	29.7998	0.000442955	0.0210783
Cp4.1LG20g01300	2.88285	0.836999	34.6996	0.000259155	0.0163524
Cp4.1LG03g11180	2.86336	2.11713	55.3221	4.59682e-05	0.0074618
Cp4.1LG13g03330	2.86283	0.319799	17.984	0.00231692	0.047696
Cp4.1LG18g03180	2.82309	1.27499	19.1972	0.00189294	0.0425891
Cp4.1LG03g16350	2.81392	0.157632	30.4196	0.000412364	0.0205146
Cp4.1LG01g20800	2.78841	0.919252	47.3882	8.26848e-05	0.00948178
Cp4.1LG18g02630	2.74677	6.26099	200.51	2.49166e-07	0.000703458
Cp4.1LG19g03230	2.72089	1.64456	93.8759	5.72462e-06	0.00267013
Cp4.1LG12g04160	2.70955	1.63178	18.5862	0.00209329	0.0451107
Cp4.1LG12g08120	2.70409	2.66709	71.2053	1.72383e-05	0.00498415
Cp4.1LG11g09390	2.69487	3.5871	41.4656	0.00013582	0.0121011
Cp4.1LG08g00470	2.67658	4.03381	22.8128	0.00109028	0.0322937
Cp4.1LG19g02840	2.6734	3.33596	19.3607	0.00184338	0.0418122
Cp4.1LG20g07200	2.65369	-0.788023	19.0645	0.00193435	0.0431721
Cp4.1LG03g05140	2.65358	0.915067	23.9907	0.000923922	0.0297821
Cp4.1LG08g09050	2.65245	2.60285	127.882	1.62254e-06	0.00166528
Cp4.1LG11g03300	2.64931	2.58282	38.4183	0.000179565	0.0137918
Cp4.1LG15g04120	2.63918	9.17825	31.5921	0.000361282	0.018987
Cp4.1LG02g05220	2.63181	1.31906	20.8303	0.00146257	0.0370196
Cp4.1LG19g10190	2.60856	1.88467	21.7907	0.0012654	0.0346424
Cp4.1LG19g10650	2.59477	2.13381	20.1285	0.00163095	0.0392406
Cp4.1LG01g10400	2.58829	0.679857	20.6032	0.0015146	0.0378633
Cp4.1LG14g09110	2.56993	1.03203	28.5698	0.000512393	0.0228718
Cp4.1LG02g11570	2.56511	6.13564	51.2227	6.1647e-05	0.00851175
Cp4.1LG08g09570	2.55542	0.63984	34.8352	0.000255567	0.0162318
Cp4.1LG01g25810	2.52346	1.27925	33.6515	0.000289068	0.0170336
Cp4.1LG08g00890	2.52051	1.1735	34.8057	0.000256342	0.0162318
Cp4.1LG17g09910	2.52013	3.78191	51.2056	6.17252e-05	0.00851175
Cp4.1LG01g00110	2.51618	0.617633	21.4919	0.00132303	0.0351691
Cp4.1LG13g06180	2.51565	1.88154	27.4058	0.000590831	0.0242034
Cp4.1LG13g01380	2.5127	5.95582	24.6325	0.000846426	0.0285812
Cp4.1LG13g09460	2.49528	2.87405	32.8266	0.000315646	0.0175767
Cp4.1LG16g02350	2.49417	0.667938	23.4151	0.00100098	0.0311372
Cp4.1LG20g05350	2.49285	4.56051	77.9476	1.20526e-05	0.00426127
Cp4.1LG03g07190	2.4803	4.1683	46.7764	8.68135e-05	0.00962032
Cp4.1LG02g14350	2.44783	4.00461	54.2691	4.9475e-05	0.00762791
Cp4.1LG03g08880	2.42047	0.663658	28.0017	0.000548963	0.0236297
Cp4.1LG10g10530	2.37881	2.15438	22.0677	0.00121472	0.0342056
Cp4.1LG17g03160	2.37643	1.56003	25.3363	0.000770418	0.0273689
Cp4.1LG17g04350	2.35704	0.798841	20.8172	0.00146552	0.0370392
Cp4.1LG19g11360	2.35628	1.43727	32.9816	0.000310429	0.0174168
Cp4.1LG10g04140	2.34483	2.61599	26.9302	0.000627103	0.0247946
Cp4.1LG11g02450	2.34326	0.358089	19.8091	0.00171545	0.0401786
Cp4.1LG17g07790	2.33965	1.59183	60.3498	3.28854e-05	0.00626001
Cp4.1LG09g11030	2.32935	0.343815	18.1494	0.00225266	0.0468662
Cp4.1LG13g06410	2.31772	7.76011	141.761	1.06013e-06	0.00138902
Cp4.1LG04g03380	2.29168	-0.0120488	26.5728	0.000656167	0.0253407
Cp4.1LG01g05040	2.2859	3.41769	19.0655	0.00193404	0.0431721
Cp4.1LG14g09630	2.27065	3.61581	32.6565	0.000321494	0.0176378
Cp4.1LG03g18240	2.26481	4.0477	45.6222	9.53167e-05	0.0102551
Cp4.1LG08g13920	2.25664	1.78683	28.3211	0.000528022	0.0233142
Cp4.1LG10g00890	2.25564	1.399	17.4679	0.00253241	0.0499619
Cp4.1LG05g12500	2.24368	0.815119	21.9464	0.00123661	0.0344302
Cp4.1LG17g01560	2.23775	1.59796	26.8565	0.000632965	0.0249022
Cp4.1LG17g02520	2.23097	0.501533	21.7735	0.00126863	0.0346424
Cp4.1LG00g04240	2.20644	3.92578	20.9114	0.00144453	0.0367719
Cp4.1LG16g07250	2.1986	0.377512	19.7013	0.00174519	0.0407467
Cp4.1LG10g10440	2.1982	0.332198	25.8805	0.000717343	0.0264516
Cp4.1LG05g02200	2.19744	3.8773	112.688	2.72634e-06	0.0021688
Cp4.1LG10g00580	2.18245	5.64043	18.7383	0.00204105	0.0443103
Cp4.1LG01g04940	2.1788	1.4245	29.2722	0.000471226	0.021731
Cp4.1LG11g03100	2.17622	4.11249	120.964	2.03942e-06	0.00187903
Cp4.1LG11g03940	2.1644	1.4815	33.919	0.000281049	0.0168282
Cp4.1LG08g02550	2.15967	3.31218	75.7554	1.34967e-05	0.00444342
Cp4.1LG09g02650	2.15958	5.36696	18.9033	0.00198619	0.0438894
Cp4.1LG14g04630	2.15159	8.23315	35.7104	0.000233831	0.0156467
Cp4.1LG12g06170	2.14901	3.72338	94.4145	5.59396e-06	0.00267013
Cp4.1LG06g07620	2.14692	5.55791	18.9605	0.00196761	0.043652
Cp4.1LG00g09280	2.14185	1.21845	19.6023	0.00177305	0.0410617
Cp4.1LG03g05290	2.10453	1.57874	31.6341	0.000359597	0.018987
Cp4.1LG12g05720	2.09725	0.074922	20.2566	0.0015985	0.0390304
Cp4.1LG14g07280	2.09594	4.49125	71.6687	1.68034e-05	0.00498415
Cp4.1LG02g03530	2.0448	3.39123	53.2311	5.32594e-05	0.00790867
Cp4.1LG09g05580	2.01147	2.03271	48.7889	7.41048e-05	0.00911939
Cp4.1LG05g01810	1.98808	0.597796	22.7687	0.00109718	0.032412
Cp4.1LG07g08830	1.95974	1.77023	26.9211	0.000627823	0.0247946
Cp4.1LG05g14510	1.95841	0.257698	18.1868	0.00223845	0.046689
Cp4.1LG00g02490	1.94531	3.80375	50.4806	6.5152e-05	0.00858696
Cp4.1LG13g06390	1.94049	10.066	26.5154	0.000660991	0.0253407
Cp4.1LG11g03610	1.93543	6.28513	22.0095	0.00122516	0.0342498
Cp4.1LG17g02070	1.9137	1.37259	27.8985	0.000555943	0.0236297
Cp4.1LG14g09450	1.90686	4.99738	47.4206	8.24726e-05	0.00948178
Cp4.1LG16g06850	1.88936	1.1262	26.21	0.000687391	0.0259479
Cp4.1LG03g16210	1.8768	4.63233	46.9772	8.54309e-05	0.00956193
Cp4.1LG19g09750	1.87663	1.07449	27.6781	0.000571233	0.0239531
Cp4.1LG00g03190	1.87145	2.23208	33.5144	0.00029329	0.0170717
Cp4.1LG08g03710	1.86413	2.90604	61.409	3.0742e-05	0.00616889
Cp4.1LG06g01620	1.84201	2.41297	21.8301	0.00125804	0.0346424
Cp4.1LG15g05440	1.82947	3.01788	32.3574	0.000332104	0.0180093
Cp4.1LG08g06470	1.822	7.75955	31.2364	0.000375911	0.019382
Cp4.1LG20g09140	1.8173	3.86368	103.964	3.78638e-06	0.00248053
Cp4.1LG10g06750	1.80554	3.02755	39.5391	0.000161701	0.0131872
Cp4.1LG07g07870	1.80271	2.09137	19.4068	0.00182968	0.0416285
Cp4.1LG01g05160	1.8018	3.76364	109.296	3.08875e-06	0.00224434
Cp4.1LG10g02170	1.78297	8.79403	137.21	1.21338e-06	0.00150149
Cp4.1LG05g07940	1.7565	1.20113	26.4351	0.000667808	0.025558
Cp4.1LG13g06580	1.75048	7.70821	67.8515	2.0836e-05	0.00526476
Cp4.1LG03g12420	1.74983	11.5892	27.1354	0.000611131	0.0245173
Cp4.1LG03g10540	1.73986	3.25967	30.7211	0.000398423	0.0201693
Cp4.1LG20g03920	1.72469	3.37609	62.8282	2.81325e-05	0.0058563
Cp4.1LG15g08740	1.72451	3.44001	96.698	5.07916e-06	0.00267013
Cp4.1LG11g04690	1.72089	2.24777	25.1265	0.000792163	0.0278287
Cp4.1LG14g02290	1.71906	2.77483	66.2116	2.293e-05	0.00543343
Cp4.1LG01g11960	1.71569	2.7345	22.1335	0.00120304	0.0340058
Cp4.1LG12g00670	1.71325	4.35555	24.6687	0.000842292	0.0285662
Cp4.1LG12g01710	1.69966	6.34152	29.0132	0.000485915	0.0222244
Cp4.1LG14g01610	1.68476	2.86493	40.7645	0.000144605	0.0123882
Cp4.1LG10g05550	1.67958	2.22867	19.8471	0.00170511	0.0400629
Cp4.1LG09g10080	1.6737	3.82464	108.996	3.12357e-06	0.00224434
Cp4.1LG03g16220	1.66928	3.00139	26.9705	0.000623923	0.0247723
Cp4.1LG10g00970	1.66776	0.291595	20.1287	0.00163088	0.0392406
Cp4.1LG03g01280	1.66653	6.24085	78.457	1.17447e-05	0.00421938
Cp4.1LG16g05150	1.64828	2.73954	23.0211	0.00105833	0.0318126
Cp4.1LG09g10350	1.63152	2.73331	43.4299	0.000114479	0.0111675
Cp4.1LG11g00980	1.63086	2.01682	19.729	0.00173748	0.0406093
Cp4.1LG16g03200	1.62577	2.23277	20.1266	0.00163142	0.0392406
Cp4.1LG11g00380	1.62332	2.10031	41.2714	0.000138185	0.0122141
Cp4.1LG02g11930	1.62327	5.86798	28.7282	0.000502734	0.0225764
Cp4.1LG03g14130	1.61781	6.31067	18.6743	0.00206282	0.0446089
Cp4.1LG02g07870	1.61497	6.58307	22.9331	0.00107168	0.0320841
Cp4.1LG04g02190	1.61429	4.26433	20.731	0.00148504	0.0374182
Cp4.1LG20g09100	1.61405	1.30831	21.5426	0.00131303	0.0350885
Cp4.1LG09g04350	1.61113	6.49304	23.9106	0.000934196	0.02994
Cp4.1LG07g01260	1.60909	4.47715	43.3308	0.000115452	0.0111807
Cp4.1LG08g08220	1.60329	1.77934	19.5874	0.00177727	0.0410617
Cp4.1LG13g06400	1.59334	9.98204	60.7078	3.21409e-05	0.00623382
Cp4.1LG10g07170	1.58887	1.18781	23.4491	0.000996227	0.0311372
Cp4.1LG01g09140	1.58635	6.76078	20.3519	0.00157486	0.0386752
Cp4.1LG01g17790	1.58214	2.52142	28.3123	0.000528583	0.0233142
Cp4.1LG12g07690	1.58058	6.40046	61.7475	3.00935e-05	0.00609366
Cp4.1LG03g03460	1.55501	1.46547	17.5739	0.0024862	0.0496744
Cp4.1LG08g12900	1.55114	9.12333	22.601	0.00112398	0.032702
Cp4.1LG03g01130	1.5455	2.04986	39.2353	0.000166318	0.0133258
Cp4.1LG02g08010	1.54002	8.61182	24.6275	0.000846991	0.0285812
Cp4.1LG05g10530	1.53887	7.31	24.8095	0.000826476	0.0284073
Cp4.1LG01g19030	1.53579	5.75435	27.368	0.000593624	0.0242168
Cp4.1LG17g07120	1.52986	3.91595	42.652	0.000122399	0.0116657
Cp4.1LG10g05360	1.51921	1.88217	37.4512	0.000196963	0.0143943
Cp4.1LG01g06200	1.51277	4.51211	70.622	1.78056e-05	0.00498415
Cp4.1LG01g00160	1.50601	3.17742	55.1773	4.64318e-05	0.0074618
Cp4.1LG08g04620	1.49635	1.00855	20.5723	0.00152187	0.0380024
Cp4.1LG05g00160	1.49351	1.86681	27.3871	0.000592208	0.0242034
Cp4.1LG20g06720	1.49243	5.6176	42.3157	0.000126031	0.0117371
Cp4.1LG06g00600	1.489	1.47317	29.9218	0.000436722	0.0210783
Cp4.1LG01g07020	1.48708	2.26656	40.7154	0.000145245	0.0123953
Cp4.1LG12g03300	1.47962	5.08701	69.6562	1.87963e-05	0.00498415
Cp4.1LG01g03210	1.47245	5.9002	38.8775	0.000171966	0.0134872
Cp4.1LG04g08910	1.47092	3.50395	43.5886	0.000112942	0.0111313
Cp4.1LG04g14910	1.46305	3.26381	25.9681	0.000709228	0.0263077
Cp4.1LG01g22510	1.46287	2.65246	28.8094	0.00049787	0.0224485
Cp4.1LG15g06060	1.46118	4.68643	46.0807	9.18215e-05	0.010075
Cp4.1LG19g10550	1.45961	2.37029	36.0662	0.000225649	0.0154273
Cp4.1LG14g07070	1.45767	2.21655	20.2322	0.0016046	0.0390304
Cp4.1LG19g09610	1.44826	3.39545	22.5534	0.00113173	0.0327379
Cp4.1LG04g03650	1.44731	4.68811	106.664	3.41127e-06	0.0023025
Cp4.1LG13g04570	1.44567	4.42194	45.2043	9.86453e-05	0.0102551
Cp4.1LG16g01470	1.43995	3.49606	72.3221	1.62127e-05	0.00492328
Cp4.1LG12g08950	1.43604	2.28481	18.027	0.0023	0.0474921
Cp4.1LG03g12830	1.43198	2.65076	27.1096	0.000613106	0.0245173
Cp4.1LG20g05490	1.42701	4.9302	38.177	0.000183722	0.0140115
Cp4.1LG06g06630	1.42577	5.77052	75.6587	1.35653e-05	0.00444342
Cp4.1LG19g04980	1.42351	3.36732	79.0883	1.13764e-05	0.00418516
Cp4.1LG12g09890	1.42047	6.2249	22.3976	0.00115757	0.0330984
Cp4.1LG14g04650	1.41951	2.63759	21.7407	0.00127483	0.0346424
Cp4.1LG02g02340	1.41809	1.91144	22.8627	0.00108252	0.0322222
Cp4.1LG07g08420	1.41697	4.36453	31.902	0.000349099	0.0185139
Cp4.1LG08g03030	1.40875	3.20003	35.0493	0.00025003	0.0160495
Cp4.1LG01g03050	1.40849	1.29434	19.6647	0.00175541	0.0409424
Cp4.1LG16g04630	1.39857	3.61206	43.1888	0.000116865	0.01122
Cp4.1LG03g01110	1.39672	2.51178	25.0462	0.000800683	0.0279706
Cp4.1LG16g02390	1.39305	5.04133	37.7391	0.000191576	0.0141789
Cp4.1LG18g04400	1.3898	4.1372	43.3957	0.000114813	0.0111675
Cp4.1LG05g01110	1.3895	2.35693	20.2387	0.00160297	0.0390304
Cp4.1LG17g06780	1.38903	1.44142	17.7955	0.00239291	0.0485867
Cp4.1LG09g02920	1.38623	1.4737	19.4231	0.0018249	0.0416285
Cp4.1LG03g12460	1.3862	3.36271	34.7992	0.000256513	0.0162318
Cp4.1LG05g08170	1.37813	6.39371	155.544	7.21183e-07	0.00133864
Cp4.1LG19g11590	1.37325	1.82266	24.0312	0.000918777	0.029772
Cp4.1LG01g26190	1.37304	6.00547	40.1734	0.000152558	0.0128229
Cp4.1LG11g05930	1.37117	1.69195	23.3912	0.00100436	0.0311372
Cp4.1LG10g01280	1.36771	2.05285	22.5587	0.00113086	0.0327379
Cp4.1LG02g16380	1.36625	7.2993	63.1898	2.75117e-05	0.0058563
Cp4.1LG15g02570	1.36609	8.00951	70.4272	1.80002e-05	0.00498415
Cp4.1LG16g04780	1.36459	5.4776	23.3465	0.00101069	0.0311372
Cp4.1LG02g10460	1.36069	1.58769	24.4146	0.000871807	0.0288968
Cp4.1LG05g13740	1.35543	4.04697	27.0773	0.0006156	0.0245173
Cp4.1LG02g06130	1.35417	1.31839	20.3649	0.00157167	0.0386395
Cp4.1LG19g06720	1.348	5.7805	18.5775	0.0020963	0.0451141
Cp4.1LG05g05170	1.34544	11.0976	54.7623	4.77929e-05	0.00754992
Cp4.1LG09g00130	1.34372	6.52978	61.0346	3.14794e-05	0.00623382
Cp4.1LG09g00860	1.33534	6.33157	18.6823	0.00206011	0.0445936
Cp4.1LG10g11310	1.33042	4.04019	19.5568	0.00178602	0.0410617
Cp4.1LG09g10340	1.32914	1.59266	24.0535	0.000915971	0.029741
Cp4.1LG08g07710	1.32718	2.41643	32.679	0.000320711	0.0176378
Cp4.1LG17g05190	1.32675	2.46901	22.8129	0.00109026	0.0322937
Cp4.1LG03g02720	1.3195	5.35147	26.5558	0.00065759	0.0253407
Cp4.1LG16g09160	1.31684	4.13917	25.5959	0.000744515	0.0268623
Cp4.1LG14g00360	1.31038	4.3867	18.9239	0.00197948	0.0438462
Cp4.1LG03g10480	1.3034	2.14015	20.8828	0.00145085	0.036837
Cp4.1LG19g07870	1.3012	5.23581	27.9449	0.000552795	0.0236297
Cp4.1LG15g06970	1.29836	5.89344	40.0165	0.00015476	0.0129591
Cp4.1LG20g02120	1.29671	3.2256	48.1089	7.81258e-05	0.00930575
Cp4.1LG15g03390	1.29215	3.09046	26.7749	0.000639536	0.0250252
Cp4.1LG02g03040	1.28849	2.02076	24.0092	0.000921575	0.029779
Cp4.1LG20g08170	1.28631	2.53488	30.2113	0.000422346	0.0206755
Cp4.1LG09g06890	1.28216	4.65648	32.9015	0.000313111	0.0174793
Cp4.1LG05g03870	1.28182	3.79112	23.4482	0.000996344	0.0311372
Cp4.1LG05g01700	1.28068	2.89342	32.035	0.000344027	0.0183762
Cp4.1LG07g02520	1.27892	1.96869	21.081	0.00140766	0.0361377
Cp4.1LG05g03430	1.27568	6.90387	24.527	0.000858601	0.0287586
Cp4.1LG00g09440	1.2713	5.31467	22.4162	0.00115445	0.0330941
Cp4.1LG04g09370	1.2623	2.39412	41.8642	0.000131118	0.0117763
Cp4.1LG00g08830	1.25809	2.12239	24.4405	0.000868744	0.0288812
Cp4.1LG13g09980	1.25473	5.02011	31.4726	0.000366114	0.0191307
Cp4.1LG08g07820	1.24866	6.40938	30.66	0.0004012	0.0202323
Cp4.1LG16g07490	1.24303	6.39947	26.6328	0.000651173	0.0252759
Cp4.1LG08g05760	1.24122	2.11901	20.8515	0.00145783	0.0369416
Cp4.1LG09g05330	1.23555	3.23573	34.1241	0.000275083	0.016795
Cp4.1LG05g06830	1.23531	4.97507	116.941	2.3429e-06	0.00200715
Cp4.1LG13g09430	1.23476	1.93091	23.0111	0.00105984	0.0318151
Cp4.1LG08g03880	1.23222	3.64039	47.1807	8.40572e-05	0.00951512
Cp4.1LG14g02320	1.22792	1.41936	19.4157	0.00182708	0.0416285
Cp4.1LG04g06800	1.2276	6.52102	20.4576	0.00154917	0.0382977
Cp4.1LG19g07710	1.22524	5.05443	33.2071	0.000303029	0.0173068
Cp4.1LG00g00220	1.2221	6.59162	31.5884	0.00036143	0.018987
Cp4.1LG08g12160	1.22078	4.57391	50.6759	6.42067e-05	0.00858696
Cp4.1LG06g07910	1.21735	2.76983	18.8424	0.00200623	0.0440795
Cp4.1LG07g11330	1.21695	3.1664	21.6155	0.00129881	0.034987
Cp4.1LG03g01140	1.2156	7.34722	72.3242	1.62109e-05	0.00492328
Cp4.1LG13g02420	1.21236	3.82117	27.9487	0.000552534	0.0236297
Cp4.1LG19g09780	1.212	2.40007	27.1638	0.000608954	0.0245173
Cp4.1LG01g03100	1.21034	2.97728	24.666	0.000842596	0.0285662
Cp4.1LG01g16060	1.20812	6.36463	95.2817	5.39121e-06	0.00267013
Cp4.1LG13g04020	1.20416	2.854	22.8562	0.00108353	0.0322222
Cp4.1LG14g05040	1.20251	5.46101	22.0757	0.0012133	0.0342056
Cp4.1LG09g03450	1.19915	1.83378	21.5414	0.00131327	0.0350885
Cp4.1LG08g06540	1.19741	5.5293	21.7545	0.00127223	0.0346424
Cp4.1LG02g17450	1.19276	5.56795	63.2339	2.74372e-05	0.0058563
Cp4.1LG14g05230	1.17379	3.24394	18.5061	0.00212144	0.0454859
Cp4.1LG18g07630	1.17196	2.97651	33.7628	0.000285698	0.0169245
Cp4.1LG03g16120	1.16991	8.03658	60.0009	3.36312e-05	0.00626001
Cp4.1LG09g09170	1.16529	8.01766	41.1358	0.000139867	0.0122654
Cp4.1LG01g18890	1.16146	3.01816	20.6636	0.00150055	0.0376104
Cp4.1LG10g09790	1.16026	4.26157	35.714	0.000233748	0.0156467
Cp4.1LG05g14220	1.15559	11.0861	26.1826	0.000689827	0.0259479
Cp4.1LG18g08980	1.15507	3.6925	36.3536	0.000219293	0.0152502
Cp4.1LG05g01450	1.15277	4.38738	90.2814	6.69961e-06	0.00292602
Cp4.1LG04g04550	1.15263	5.48081	20.1924	0.00161465	0.0391347
Cp4.1LG04g14120	1.14517	3.11894	18.1911	0.00223684	0.046689
Cp4.1LG03g11130	1.1369	4.12939	58.4162	3.72933e-05	0.00664536
Cp4.1LG02g08160	1.13417	2.12889	19.8696	0.00169904	0.040047
Cp4.1LG17g00530	1.12875	3.92826	51.5465	6.01904e-05	0.00848532
Cp4.1LG02g05010	1.12238	7.49992	28.8523	0.000495325	0.0224196
Cp4.1LG02g02200	1.10983	3.42952	22.6578	0.00111482	0.03265
Cp4.1LG19g10170	1.10675	4.5635	18.8562	0.00200168	0.0440795
Cp4.1LG07g06030	1.10108	4.91154	18.0254	0.00230062	0.0474921
Cp4.1LG10g09370	1.09778	4.01559	44.7412	0.000102504	0.0105215
Cp4.1LG01g22730	1.09646	3.3689	21.3636	0.00134877	0.03548
Cp4.1LG04g13300	1.09564	4.4932	23.2819	0.00101993	0.0313047
Cp4.1LG05g12450	1.09428	3.58916	30.1248	0.000426582	0.020837
Cp4.1LG19g05560	1.09216	6.37675	60.6863	3.2185e-05	0.00623382
Cp4.1LG06g03160	1.09031	4.04481	17.8135	0.00238552	0.0485251
Cp4.1LG18g07710	1.08962	3.42911	42.0579	0.000128905	0.0117371
Cp4.1LG11g11940	1.08882	5.26395	48.2433	7.73103e-05	0.00925812
Cp4.1LG06g05560	1.08881	5.44626	26.7503	0.000641529	0.0250252
Cp4.1LG16g05920	1.08542	6.23465	53.6669	5.16287e-05	0.00775712
Cp4.1LG02g00050	1.08218	4.65392	33.0584	0.000307884	0.0174117
Cp4.1LG09g06970	1.08184	2.67301	24.4625	0.000866152	0.0288693
Cp4.1LG16g09310	1.07895	2.83307	22.1953	0.00119221	0.0338715
Cp4.1LG18g05570	1.07566	4.11232	69.8977	1.85424e-05	0.00498415
Cp4.1LG03g05920	1.07344	6.71787	37.4439	0.000197102	0.0143943
Cp4.1LG05g04920	1.07098	6.01932	28.7311	0.000502558	0.0225764
Cp4.1LG09g08740	1.07094	4.71872	48.3896	7.6434e-05	0.00925267
Cp4.1LG07g06910	1.06691	7.55267	28.9628	0.000488839	0.0222666
Cp4.1LG18g04360	1.06405	5.66727	27.1217	0.000612179	0.0245173
Cp4.1LG15g00060	1.06191	2.58485	27.5359	0.000581366	0.0241592
Cp4.1LG03g08930	1.06012	5.61999	38.9134	0.000171389	0.0134872
Cp4.1LG14g05920	1.05761	2.77821	17.5677	0.00248885	0.0496744
Cp4.1LG04g14160	1.05271	4.24838	35.2264	0.000245558	0.0159462
Cp4.1LG10g06710	1.05103	2.22964	18.2678	0.00220805	0.0463982
Cp4.1LG02g09210	1.05087	5.0503	23.666	0.000966459	0.0306651
Cp4.1LG19g00400	1.04321	3.23149	36.0381	0.000226281	0.0154273
Cp4.1LG05g11780	1.04103	5.99644	34.3908	0.000267555	0.0166003
Cp4.1LG19g07040	1.04012	2.10189	20.6612	0.00150111	0.0376104
Cp4.1LG19g11080	1.03815	6.2096	17.855	0.00236859	0.0484709
Cp4.1LG03g03050	1.03417	4.31666	18.7684	0.00203091	0.0442607
Cp4.1LG02g00270	1.01584	6.34864	34.663	0.000260133	0.0163678
Cp4.1LG11g00670	1.01314	8.52745	20.044	0.00165279	0.0393314
Cp4.1LG09g07590	1.01283	3.38858	29.7465	0.000445716	0.0210783
Cp4.1LG19g06080	1.00952	5.57111	38.5589	0.000177194	0.0136568
Cp4.1LG05g12850	1.00808	6.89297	63.914	2.6318e-05	0.0058563
Cp4.1LG09g02150	1.00583	3.00797	24.2186	0.000895446	0.0293449
Cp4.1LG02g00240	1.00493	2.83724	17.478	0.00252796	0.0499183
Cp4.1LG08g03560	1.00328	3.86885	34.4263	0.000266571	0.0165855
Cp4.1LG11g04650	0.996994	5.01797	34.0151	0.000278233	0.016795
Cp4.1LG02g10090	0.995806	3.06833	29.6152	0.000452607	0.0212687
Cp4.1LG02g03370	0.994363	9.15287	34.0472	0.000277301	0.016795
Cp4.1LG10g06110	0.989925	3.78603	27.4205	0.000589753	0.0242034
Cp4.1LG05g07580	0.98872	2.6797	18.5575	0.00210333	0.0452216
Cp4.1LG06g04000	0.984019	3.42516	18.5838	0.00209412	0.0451107
Cp4.1LG03g03290	0.978673	5.58431	47.8595	7.96675e-05	0.0094389
Cp4.1LG10g06360	0.978034	7.71958	19.8579	0.00170218	0.0400519
Cp4.1LG02g14030	0.976806	2.8632	21.6273	0.00129652	0.034987
Cp4.1LG18g05690	0.965786	2.70027	24.7869	0.000828981	0.0284073
Cp4.1LG02g14440	0.96442	4.22118	61.9265	2.97572e-05	0.00608085
Cp4.1LG10g02850	0.963386	4.92934	24.3858	0.000875226	0.028967
Cp4.1LG04g09470	0.955906	3.38261	20.5041	0.00153803	0.0381352
Cp4.1LG02g03990	0.951973	3.1682	17.625	0.0024643	0.0493964
Cp4.1LG19g08680	0.951905	4.07977	35.3042	0.000243625	0.0159135
Cp4.1LG17g07030	0.951817	4.1885	27.8837	0.000556953	0.0236297
Cp4.1LG06g02970	0.949933	5.25534	39.8553	0.000157061	0.0129686
Cp4.1LG01g22280	0.949792	7.9646	36.4375	0.000217481	0.0152333
Cp4.1LG01g18250	0.94892	5.22525	29.7117	0.000447528	0.0211192
Cp4.1LG01g20610	0.944284	7.05444	48.5803	7.53105e-05	0.00919404
Cp4.1LG09g11640	0.944212	3.05401	24.8839	0.000818254	0.0283891
Cp4.1LG01g24520	0.93775	3.39811	22.6231	0.0011204	0.032702
Cp4.1LG04g12510	0.937504	3.48784	31.4573	0.000366741	0.0191307
Cp4.1LG12g01960	0.931326	4.67915	46.9694	8.54843e-05	0.00956193
Cp4.1LG10g09110	0.929703	2.23948	18.4607	0.00213761	0.0455397
Cp4.1LG06g01600	0.929496	5.91306	21.4725	0.00132689	0.0352267
Cp4.1LG09g05240	0.928821	6.84529	51.3587	6.103e-05	0.00851175
Cp4.1LG01g20210	0.928731	5.01632	35.4261	0.000240634	0.0157643
Cp4.1LG05g10140	0.924619	5.603	21.2435	0.00137341	0.0356878
Cp4.1LG16g09090	0.924173	5.03341	50.3045	6.60198e-05	0.00862333
Cp4.1LG05g12510	0.92134	4.966	19.2524	0.00187602	0.0422941
Cp4.1LG13g07070	0.920713	7.50724	30.4888	0.00040911	0.0204776
Cp4.1LG10g09490	0.918341	4.43623	43.2582	0.000116172	0.0112018
Cp4.1LG04g13140	0.9174	3.58667	36.5416	0.000215256	0.0152333
Cp4.1LG02g17020	0.916004	9.50904	40.8616	0.000143346	0.0123864
Cp4.1LG09g08460	0.91573	3.85697	22.7708	0.00109686	0.032412
Cp4.1LG18g06380	0.914996	3.27451	28.3593	0.000525579	0.0232739
Cp4.1LG03g17340	0.914052	6.4096	41.987	0.00012971	0.0117371
Cp4.1LG01g13850	0.909933	4.97572	28.3888	0.000523709	0.0232373
Cp4.1LG09g00880	0.90928	6.79302	21.119	0.00139956	0.0359975
Cp4.1LG01g16780	0.908522	6.48819	70.548	1.78792e-05	0.00498415
Cp4.1LG10g08650	0.90225	3.66341	30.7845	0.000395566	0.0200702
Cp4.1LG06g04620	0.901051	4.69189	51.6243	5.98464e-05	0.00848532
Cp4.1LG06g07180	0.900146	4.16368	29.04	0.000484371	0.0221993
Cp4.1LG10g06470	0.897554	3.35148	17.7394	0.00241612	0.0487469
Cp4.1LG03g07520	0.896538	9.22851	36.2718	0.000221079	0.0152898
Cp4.1LG08g02720	0.894687	4.84141	44.2065	0.000107191	0.0108526
Cp4.1LG17g06330	0.893188	4.52698	17.5187	0.00251014	0.0497789
Cp4.1LG04g14640	0.892512	5.4591	30.8533	0.000392494	0.0200055
Cp4.1LG03g13780	0.891658	7.36405	33.9198	0.000281025	0.0168282
Cp4.1LG12g00250	0.889659	7.17304	42.5393	0.000123601	0.0116657
Cp4.1LG02g04320	0.879982	4.98384	39.399	0.00016381	0.0132681
Cp4.1LG05g05240	0.878597	4.93242	19.1233	0.00191588	0.042932
Cp4.1LG03g15350	0.874123	4.51781	26.0388	0.000702756	0.0261798
Cp4.1LG08g13970	0.86984	3.0408	18.7625	0.0020329	0.0442607
Cp4.1LG16g05610	0.86486	5.69194	27.2475	0.000602608	0.0244487
Cp4.1LG12g03800	0.858089	5.56337	19.6085	0.00177128	0.0410617
Cp4.1LG02g11140	0.856411	5.18179	33.2305	0.000302272	0.0173068
Cp4.1LG13g04560	0.852282	6.02255	18.7927	0.00202276	0.0442148
Cp4.1LG02g14540	0.845606	2.81902	20.5282	0.00153229	0.0380493
Cp4.1LG12g07110	0.841303	7.29595	37.9064	0.000188526	0.0141789
Cp4.1LG01g19680	0.837848	8.65077	27.2244	0.000604356	0.0244487
Cp4.1LG12g00320	0.836881	5.54542	39.3213	0.000164996	0.0133156
Cp4.1LG12g09970	0.831046	5.8565	19.5942	0.00177534	0.0410617
Cp4.1LG02g10650	0.828729	2.97931	19.312	0.00185796	0.0420144
Cp4.1LG01g25480	0.827212	5.99823	44.9519	0.000100726	0.0103869
Cp4.1LG02g04000	0.823143	6.67294	19.2678	0.00187132	0.0422309
Cp4.1LG20g02070	0.822765	3.72755	17.8366	0.00237608	0.0484709
Cp4.1LG09g11690	0.8213	5.12624	59.3235	3.51399e-05	0.00646864
Cp4.1LG02g00930	0.813119	6.14523	26.8448	0.000633903	0.0249022
Cp4.1LG07g05760	0.809445	4.31013	30.1044	0.000427583	0.0208402
Cp4.1LG02g00790	0.807108	5.37198	49.6272	6.94911e-05	0.00879458
Cp4.1LG01g21520	0.803595	3.40264	22.1478	0.00120053	0.0339779
Cp4.1LG07g02070	0.797707	6.778	23.0262	0.00105756	0.0318126
Cp4.1LG19g06920	0.796995	4.77964	29.9103	0.000437305	0.0210783
Cp4.1LG01g09600	0.796507	6.33475	17.6243	0.00246458	0.0493964
Cp4.1LG04g04370	0.795596	5.79808	23.0944	0.00104736	0.031675
Cp4.1LG17g01330	0.791082	5.90838	25.928	0.000712927	0.0263346
Cp4.1LG15g08880	0.789456	3.97819	19.5557	0.00178633	0.0410617
Cp4.1LG08g11610	0.774847	5.99798	30.2911	0.000418486	0.020585
Cp4.1LG02g03790	0.774271	7.9601	18.0897	0.00227559	0.0471502
Cp4.1LG03g12130	0.770971	5.61107	17.7546	0.00240978	0.048698
Cp4.1LG04g02250	0.765113	5.06049	21.1905	0.00138446	0.0357521
Cp4.1LG14g09010	0.763912	4.543	23.2286	0.00102764	0.0313987
Cp4.1LG13g04580	0.757548	8.41618	29.3364	0.000467668	0.0216566
Cp4.1LG10g00750	0.757193	5.7779	24.606	0.000849456	0.0285812
Cp4.1LG01g02630	0.756379	6.30519	35.7047	0.000233965	0.0156467
Cp4.1LG03g12390	0.755941	3.58191	17.6209	0.00246605	0.0493964
Cp4.1LG07g03530	0.754756	5.89797	22.9026	0.00107635	0.0321452
Cp4.1LG03g00050	0.754357	4.32615	23.7829	0.000950875	0.0303436
Cp4.1LG01g09530	0.749468	4.00691	17.9705	0.00232227	0.0477619
Cp4.1LG12g05490	0.748927	6.27114	19.3816	0.00183714	0.0417131
Cp4.1LG20g01350	0.748827	3.54359	21.2219	0.00137791	0.0356878
Cp4.1LG14g01600	0.74534	6.26877	49.9996	6.75558e-05	0.0086979
Cp4.1LG19g08180	0.742647	6.384	28.4203	0.000521716	0.023195
Cp4.1LG03g11820	0.740471	2.88293	18.9925	0.0019573	0.0435049
Cp4.1LG05g15030	0.740134	3.7833	25.4338	0.000760562	0.0271868
Cp4.1LG11g01590	0.739924	5.16957	17.7504	0.00241151	0.048698
Cp4.1LG00g00560	0.739923	4.46996	20.4823	0.00154323	0.0381931
Cp4.1LG00g03200	0.739838	4.74989	34.9502	0.000252573	0.0161661
Cp4.1LG01g07460	0.739112	6.04554	22.4767	0.00114436	0.0329321
Cp4.1LG12g01470	0.733679	5.10283	24.8634	0.000820516	0.0284073
Cp4.1LG03g09250	0.726679	3.45965	18.9871	0.00195903	0.0435049
Cp4.1LG18g03590	0.724344	4.43163	20.0881	0.00164134	0.0392688
Cp4.1LG01g14060	0.724197	3.85031	25.4574	0.000758196	0.0271512
Cp4.1LG13g06960	0.723647	5.90168	20.8774	0.00145205	0.036837
Cp4.1LG15g08170	0.721774	4.76747	20.3224	0.00158213	0.0387634
Cp4.1LG05g15100	0.719795	6.07369	21.1898	0.00138461	0.0357521
Cp4.1LG09g09750	0.717174	5.79334	35.4364	0.000240383	0.0157643
Cp4.1LG08g02900	0.715753	4.43844	18.921	0.00198043	0.0438462
Cp4.1LG08g04080	0.714643	7.17303	21.6138	0.00129914	0.034987
Cp4.1LG02g09220	0.713621	3.54664	21.9685	0.00123258	0.0343611
Cp4.1LG05g03660	0.71156	7.93848	18.6283	0.00207866	0.044908
Cp4.1LG08g04410	0.70811	4.99943	24.1923	0.00089868	0.0293938
Cp4.1LG05g05450	0.707142	3.86508	18.0003	0.00231047	0.0476072
Cp4.1LG13g02720	0.702378	5.19447	22.6682	0.00111315	0.03265
Cp4.1LG01g06160	0.693659	9.01708	19.5643	0.00178389	0.0410617
Cp4.1LG11g06060	0.690789	5.78031	24.8089	0.000826535	0.0284073
Cp4.1LG10g01470	0.688945	7.27092	24.002	0.000922489	0.029779
Cp4.1LG01g11670	0.688563	4.46052	28.2451	0.000532912	0.0234124
Cp4.1LG18g06970	0.681763	3.30649	18.1308	0.00225978	0.0468749
Cp4.1LG16g04510	0.681193	4.44026	20.7005	0.00149204	0.0375098
Cp4.1LG03g10550	0.677279	7.10451	23.3545	0.00100956	0.0311372
Cp4.1LG05g05850	0.67603	6.24812	35.159	0.000247247	0.0159629
Cp4.1LG05g03690	0.673593	8.39782	23.2438	0.00102543	0.0313742
Cp4.1LG05g14660	0.672731	6.33834	29.4249	0.00046282	0.0216118
Cp4.1LG03g09360	0.672169	4.72746	21.0521	0.00141386	0.0362283
Cp4.1LG17g05440	0.672076	4.10526	18.8531	0.0020027	0.0440795
Cp4.1LG01g16200	0.671943	4.53186	33.5735	0.000291462	0.0170717
Cp4.1LG15g05220	0.671647	4.93085	30.2287	0.000421502	0.0206755
Cp4.1LG16g02400	0.668913	5.94608	22.8617	0.00108266	0.0322222
Cp4.1LG04g06840	0.665874	7.33035	26.0377	0.000702862	0.0261798
Cp4.1LG08g12360	0.665158	4.00042	18.1942	0.00223566	0.046689
Cp4.1LG03g16270	0.664831	3.96653	22.6431	0.00111717	0.032656
Cp4.1LG03g16900	0.662774	4.16426	17.5145	0.00251197	0.0497789
Cp4.1LG13g06480	0.662096	6.66886	19.1507	0.00190733	0.0427834
Cp4.1LG04g06630	0.655057	5.42538	33.2583	0.000301378	0.0173013
Cp4.1LG16g08750	0.654174	4.35007	18.1473	0.00225347	0.0468662
Cp4.1LG10g06800	0.653961	4.57073	27.2186	0.000604796	0.0244487
Cp4.1LG13g11260	0.653189	7.10184	27.8385	0.000560059	0.0236713
Cp4.1LG07g09400	0.649932	4.69331	32.7046	0.000319826	0.0176378
Cp4.1LG15g03680	0.648746	5.9015	30.926	0.000389278	0.0198871
Cp4.1LG04g03680	0.648062	4.26465	25.8685	0.00071847	0.0264516
Cp4.1LG16g04520	0.646159	5.36308	21.6018	0.00130147	0.034987
Cp4.1LG14g09580	0.644065	3.97648	17.905	0.00234838	0.0481656
Cp4.1LG03g02800	0.637018	6.77461	20.8121	0.00146667	0.0370392
Cp4.1LG04g05770	0.635614	4.71831	27.5935	0.00057723	0.0240772
Cp4.1LG03g17460	0.633431	5.16542	30.3948	0.000413535	0.0205146
Cp4.1LG01g05560	0.633361	6.16538	20.9927	0.00142669	0.0364429
Cp4.1LG19g03340	0.632657	6.45498	27.7538	0.000565923	0.0238287
Cp4.1LG09g03260	0.631246	6.35601	18.2586	0.00221146	0.0464261
Cp4.1LG08g05210	0.630777	7.47682	27.5133	0.000582996	0.0241696
Cp4.1LG12g01530	0.628879	5.40999	25.1961	0.000784871	0.0277056
Cp4.1LG11g03140	0.627313	6.44798	24.6238	0.000847419	0.0285812
Cp4.1LG07g10190	0.617499	4.07815	21.3074	0.00136023	0.0356405
Cp4.1LG12g01370	0.615756	5.50888	33.4174	0.000296323	0.0170992
Cp4.1LG02g01990	0.613676	7.11145	18.6082	0.00208561	0.0450145
Cp4.1LG04g00620	0.608214	5.06263	17.507	0.00251521	0.0497989
Cp4.1LG07g08210	0.607188	5.34011	22.7112	0.00110628	0.0325083
Cp4.1LG02g08960	0.606277	4.73605	23.1334	0.00104158	0.0315649
Cp4.1LG08g12410	0.604874	4.57399	18.3233	0.00218748	0.0461269
Cp4.1LG17g07070	0.603238	6.20839	27.2467	0.000602671	0.0244487
Cp4.1LG04g13620	0.597671	6.31448	21.2242	0.00137744	0.0356878
Cp4.1LG02g02680	0.594545	4.68793	20.3418	0.00157736	0.038694
Cp4.1LG03g11740	0.592896	9.33295	20.0902	0.00164079	0.0392688
Cp4.1LG13g06690	0.592818	5.1142	18.4097	0.00215597	0.0456484
Cp4.1LG19g08710	0.588419	6.77098	20.3162	0.00158367	0.0387634
Cp4.1LG15g02530	0.587888	6.35095	19.0975	0.00192395	0.0430338
Cp4.1LG06g04050	0.582519	4.63892	19.9769	0.0016704	0.0396235
Cp4.1LG08g09630	0.578931	6.37675	19.9407	0.00167999	0.0398085
Cp4.1LG08g13540	0.573422	5.9574	24.2224	0.000894979	0.0293449
Cp4.1LG01g22670	0.571305	6.23737	22.7248	0.00110413	0.0325083
Cp4.1LG14g00460	0.566745	5.32996	17.7326	0.00241895	0.0487598
Cp4.1LG14g03390	0.560154	5.14799	20.2077	0.00161079	0.0390837
Cp4.1LG06g07450	0.55802	5.39225	21.2401	0.00137412	0.0356878
Cp4.1LG12g05050	0.557107	5.99474	26.3661	0.000673736	0.0256381
Cp4.1LG07g09040	0.556139	5.41398	20.1328	0.00162985	0.0392406
Cp4.1LG20g08150	0.555429	5.46865	22.2932	0.00117528	0.0335189
Cp4.1LG14g06970	0.546342	5.80588	17.5438	0.00249922	0.0497476
Cp4.1LG10g12070	0.539215	5.53137	26.163	0.000691569	0.0259479
Cp4.1LG05g01530	0.534379	4.4954	21.7881	0.0012659	0.0346424
Cp4.1LG13g09390	0.531288	5.07616	19.0549	0.0019374	0.0431968
Cp4.1LG00g03740	0.526262	5.07476	19.4952	0.00180382	0.0413356
Cp4.1LG04g15720	0.523568	5.42	18.9153	0.00198227	0.0438462
Cp4.1LG09g01470	0.523375	6.17105	21.4913	0.00132314	0.0351691
Cp4.1LG02g17010	0.50753	6.62522	20.2094	0.00161036	0.0390837
Cp4.1LG02g05650	0.488794	5.5891	18.0319	0.00229809	0.0474921
Cp4.1LG17g01650	0.484896	6.75406	20.7524	0.00148016	0.0373375
Cp4.1LG15g06130	0.480674	6.53451	18.2853	0.00220154	0.0463051
Cp4.1LG13g04130	0.475959	5.32158	18.4612	0.00213742	0.0455397
Cp4.1LG04g13190	0.475445	6.28787	18.7198	0.00204732	0.0444031
Cp4.1LG02g00980	0.470304	6.29231	19.1858	0.00189643	0.0426248
Cp4.1LG12g03160	0.461025	6.60798	18.0523	0.0022901	0.0474068
Cp4.1LG09g00180	-0.463367	6.07414	20.0505	0.0016511	0.0393314
Cp4.1LG08g02760	-0.488846	4.86112	18.1297	0.0022602	0.0468749
Cp4.1LG01g15260	-0.496552	7.43815	17.6506	0.00245341	0.0493137
Cp4.1LG15g06720	-0.497444	5.23921	21.8345	0.00125723	0.0346424
Cp4.1LG03g07060	-0.514069	4.93793	20.3846	0.00156685	0.0385785
Cp4.1LG05g11610	-0.517662	5.11106	18.3696	0.0021705	0.0458688
Cp4.1LG14g09430	-0.532733	7.0576	23.5267	0.000985451	0.0310027
Cp4.1LG13g03300	-0.536778	5.75625	19.8992	0.00169108	0.0399439
Cp4.1LG15g04550	-0.543125	5.23511	23.1765	0.00103524	0.0314583
Cp4.1LG11g02780	-0.547109	6.80035	25.1984	0.000784627	0.0277056
Cp4.1LG02g07100	-0.548716	4.63107	20.2354	0.0016038	0.0390304
Cp4.1LG02g05270	-0.561898	5.35909	20.9225	0.00144206	0.0367512
Cp4.1LG12g05940	-0.564792	5.71741	17.5318	0.00250441	0.049762
Cp4.1LG08g00060	-0.565087	4.97707	23.1918	0.001033	0.031433
Cp4.1LG05g08520	-0.566343	4.76711	23.7423	0.000956246	0.0304713
Cp4.1LG09g02960	-0.56692	5.68851	23.9215	0.000932793	0.0299381
Cp4.1LG03g01960	-0.567525	4.74312	18.9961	0.00195617	0.0435049
Cp4.1LG17g06730	-0.572125	5.09422	17.6811	0.00244051	0.0491056
Cp4.1LG10g11130	-0.579386	4.52192	17.6053	0.00247271	0.0494852
Cp4.1LG19g08290	-0.580466	5.2781	25.6109	0.000743052	0.0268623
Cp4.1LG14g06750	-0.583756	6.77743	20.4366	0.00155424	0.0383656
Cp4.1LG07g10970	-0.583858	6.20811	27.3094	0.000597975	0.0243497
Cp4.1LG10g03080	-0.586466	7.62234	21.3003	0.00136168	0.0356405
Cp4.1LG03g06230	-0.589014	6.10576	20.561	0.00152453	0.0380261
Cp4.1LG04g01640	-0.607226	4.71716	20.1714	0.00161998	0.0392212
Cp4.1LG01g11290	-0.609178	5.29931	31.629	0.000359803	0.018987
Cp4.1LG14g02990	-0.611455	5.9859	28.6318	0.000508582	0.0227473
Cp4.1LG01g15930	-0.612373	4.98252	17.7506	0.00241145	0.048698
Cp4.1LG01g01650	-0.616457	5.78614	25.3616	0.000767848	0.0273212
Cp4.1LG05g03360	-0.618661	5.6977	28.1552	0.00053877	0.0236231
Cp4.1LG11g01220	-0.619102	7.04556	24.2152	0.000895865	0.0293449
Cp4.1LG16g06300	-0.628137	6.45556	27.4209	0.000589727	0.0242034
Cp4.1LG18g02410	-0.630035	5.69305	26.3797	0.000672564	0.0256381
Cp4.1LG02g01940	-0.632597	5.34844	32.3462	0.000332511	0.0180093
Cp4.1LG18g07800	-0.634196	6.78402	17.5592	0.00249252	0.0497031
Cp4.1LG04g05370	-0.644721	3.98656	19.5781	0.00177993	0.0410617
Cp4.1LG11g05490	-0.646531	3.72938	20.1501	0.0016254	0.0392406
Cp4.1LG07g01750	-0.647488	5.81826	34.6194	0.000261304	0.0163952
Cp4.1LG16g07850	-0.648164	5.60603	21.3616	0.00134918	0.03548
Cp4.1LG03g10860	-0.652172	6.57451	19.8833	0.00169534	0.0400022
Cp4.1LG03g06620	-0.655885	4.3934	17.9568	0.0023277	0.0478296
Cp4.1LG02g07020	-0.65844	4.55637	18.8326	0.00200949	0.0440795
Cp4.1LG01g23060	-0.661121	6.33841	19.2199	0.00188596	0.042475
Cp4.1LG05g05120	-0.664902	4.52879	17.6986	0.00243315	0.0490019
Cp4.1LG09g05140	-0.66528	8.31409	17.9142	0.00234469	0.0481343
Cp4.1LG04g07130	-0.66649	5.82151	33.5397	0.000292507	0.0170717
Cp4.1LG03g16020	-0.668974	5.26105	21.227	0.00137685	0.0356878
Cp4.1LG07g11500	-0.67156	4.92349	20.5287	0.00153217	0.0380493
Cp4.1LG11g06020	-0.674972	4.89839	21.12	0.00139934	0.0359975
Cp4.1LG07g06570	-0.676664	6.44789	29.7801	0.000443973	0.0210783
Cp4.1LG02g14820	-0.681597	4.77444	21.7447	0.00127406	0.0346424
Cp4.1LG05g13160	-0.681935	4.84328	23.6334	0.000970858	0.0306954
Cp4.1LG10g02030	-0.682596	4.49051	30.3557	0.000415394	0.0205611
Cp4.1LG20g00920	-0.683762	4.57653	18.8291	0.00201063	0.0440795
Cp4.1LG03g11540	-0.686288	4.13227	24.0853	0.000911971	0.0296977
Cp4.1LG01g25100	-0.686721	6.37173	29.3703	0.000465804	0.0216335
Cp4.1LG18g06290	-0.688959	5.20686	21.4317	0.00133504	0.0353586
Cp4.1LG02g02250	-0.689832	6.80415	26.0485	0.00070188	0.0261798
Cp4.1LG04g12210	-0.693048	6.98256	17.6462	0.00245528	0.0493137
Cp4.1LG01g06410	-0.693442	6.7492	20.7153	0.00148863	0.0374663
Cp4.1LG16g07220	-0.69364	5.61899	26.3572	0.000674505	0.0256381
Cp4.1LG18g08070	-0.697089	3.05196	17.8273	0.00237987	0.0484709
Cp4.1LG05g08660	-0.700502	4.66324	24.9993	0.000805714	0.0280852
Cp4.1LG02g16540	-0.701615	5.85527	27.4607	0.000586819	0.0242034
Cp4.1LG13g00280	-0.702654	5.19587	17.7759	0.00240097	0.048698
Cp4.1LG20g01520	-0.702858	3.96616	20.6697	0.00149913	0.0376104
Cp4.1LG15g03060	-0.704063	3.90306	20.2937	0.00158923	0.0388569
Cp4.1LG19g07580	-0.70519	3.52669	20.0399	0.00165385	0.0393314
Cp4.1LG19g11480	-0.707542	6.90163	34.4305	0.000266456	0.0165855
Cp4.1LG00g02800	-0.710029	3.13107	17.5726	0.00248674	0.0496744
Cp4.1LG01g25880	-0.716501	4.19555	21.24	0.00137414	0.0356878
Cp4.1LG16g02470	-0.720205	5.40985	22.5001	0.00114048	0.0329001
Cp4.1LG06g07590	-0.720869	3.48138	18.234	0.00222064	0.046575
Cp4.1LG18g03550	-0.721564	5.1861	18.3424	0.00218046	0.0460356
Cp4.1LG01g09380	-0.722201	4.53026	22.4022	0.0011568	0.0330984
Cp4.1LG02g03300	-0.725511	4.54074	30.5485	0.000406329	0.0203842
Cp4.1LG06g02670	-0.726685	5.84472	26.5258	0.000660111	0.0253407
Cp4.1LG17g01690	-0.726791	5.70296	26.3302	0.000676848	0.0256397
Cp4.1LG02g10320	-0.726877	5.6756	27.9549	0.000552113	0.0236297
Cp4.1LG19g04540	-0.729214	9.19541	19.6417	0.00176189	0.0410437
Cp4.1LG10g00300	-0.731872	6.43023	36.8036	0.000209779	0.0149922
Cp4.1LG19g10030	-0.732685	6.86354	19.5029	0.00180157	0.0413267
Cp4.1LG17g06070	-0.733251	4.32423	22.5881	0.00112608	0.032702
Cp4.1LG08g06710	-0.735527	5.38225	24.8016	0.000827347	0.0284073
Cp4.1LG01g09250	-0.736781	7.87942	19.2916	0.00186414	0.0421113
Cp4.1LG01g00840	-0.746644	5.76865	21.2339	0.00137541	0.0356878
Cp4.1LG01g10240	-0.747933	3.58223	23.3938	0.00100398	0.0311372
Cp4.1LG01g07550	-0.749929	5.9215	25.7177	0.000732736	0.0267424
Cp4.1LG10g10340	-0.750173	8.52743	21.9239	0.00124071	0.0344583
Cp4.1LG08g05930	-0.752242	4.53142	27.7986	0.000562813	0.0237426
Cp4.1LG01g14350	-0.753405	4.79814	19.5807	0.00177918	0.0410617
Cp4.1LG20g01660	-0.756073	4.13755	24.3368	0.000881098	0.0290749
Cp4.1LG01g23630	-0.757181	4.13894	23.9362	0.000930898	0.0299228
Cp4.1LG08g03170	-0.759173	4.64462	33.9454	0.00028027	0.0168282
Cp4.1LG09g04990	-0.763327	3.92259	18.4444	0.00214347	0.0455637
Cp4.1LG11g03370	-0.764086	7.67375	20.139	0.00162826	0.0392406
Cp4.1LG10g02680	-0.772098	6.9328	27.7215	0.000568179	0.0238785
Cp4.1LG20g04490	-0.774895	6.48099	33.8902	0.000281898	0.0168338
Cp4.1LG08g05280	-0.774957	4.0744	23.5819	0.00097787	0.0308514
Cp4.1LG03g12950	-0.779403	6.50329	22.7348	0.00110253	0.0325083
Cp4.1LG01g22870	-0.780428	4.08201	18.7988	0.00202074	0.0442148
Cp4.1LG03g03870	-0.780656	6.29367	28.8705	0.000494247	0.0224196
Cp4.1LG02g14240	-0.783853	3.92626	22.0075	0.00122551	0.0342498
Cp4.1LG03g14730	-0.784224	3.86156	23.9356	0.000930973	0.0299228
Cp4.1LG04g03360	-0.800417	8.24595	26.3639	0.000673928	0.0256381
Cp4.1LG18g00370	-0.802509	4.74369	39.9127	0.000156238	0.0129686
Cp4.1LG09g02030	-0.802869	9.05885	23.8511	0.00094192	0.0301441
Cp4.1LG05g09870	-0.805853	3.64436	21.8187	0.00126017	0.0346424
Cp4.1LG11g10740	-0.806906	5.50765	23.1512	0.00103896	0.0315283
Cp4.1LG16g04170	-0.808525	7.83559	36.9931	0.000205926	0.0147961
Cp4.1LG16g08010	-0.811421	3.88922	20.0305	0.00165632	0.0393314
Cp4.1LG01g24640	-0.813184	4.00298	26.3356	0.000676378	0.0256397
Cp4.1LG08g10360	-0.815494	6.37233	23.2084	0.00103058	0.0314252
Cp4.1LG15g04540	-0.816277	2.9499	18.7507	0.00203685	0.0442623
Cp4.1LG10g06020	-0.817412	4.23269	20.2303	0.00160509	0.0390304
Cp4.1LG07g05600	-0.817668	5.57096	22.2445	0.00118367	0.0337148
Cp4.1LG02g15260	-0.818187	9.32075	29.5638	0.000455339	0.021352
Cp4.1LG13g00600	-0.818214	4.1643	27.0849	0.000615014	0.0245173
Cp4.1LG15g07660	-0.821891	6.66238	31.0093	0.000385634	0.0197596
Cp4.1LG17g06090	-0.822266	6.39111	31.0033	0.000385894	0.0197596
Cp4.1LG07g07650	-0.827232	3.11624	19.4182	0.00182632	0.0416285
Cp4.1LG17g04230	-0.829229	4.62772	29.3727	0.000465673	0.0216335
Cp4.1LG09g05420	-0.832428	7.13131	25.1782	0.000786737	0.0277275
Cp4.1LG08g06140	-0.833381	5.37508	24.7238	0.000836063	0.0285251
Cp4.1LG03g05210	-0.834328	3.47523	19.02	0.0019485	0.043401
Cp4.1LG11g09200	-0.83756	8.47762	27.5024	0.000583785	0.0241696
Cp4.1LG19g10910	-0.838232	4.88753	33.8289	0.00028372	0.0168972
Cp4.1LG08g08990	-0.838938	3.55241	22.0502	0.00121784	0.034207
Cp4.1LG19g10300	-0.840122	2.63306	20.4319	0.00155536	0.0383656
Cp4.1LG02g07550	-0.842816	3.94635	28.06	0.000545063	0.0236297
Cp4.1LG11g00160	-0.84371	3.43629	26.1585	0.000691974	0.0259479
Cp4.1LG16g00520	-0.847942	3.74644	35.663	0.000234948	0.0156467
Cp4.1LG09g01870	-0.853818	4.03095	26.8454	0.000633854	0.0249022
Cp4.1LG12g11280	-0.854591	7.65996	18.3083	0.00219302	0.0461696
Cp4.1LG13g01640	-0.855125	4.20554	23.2032	0.00103133	0.0314252
Cp4.1LG08g00650	-0.857527	6.91335	43.9044	0.000109956	0.0109828
Cp4.1LG20g05800	-0.860157	4.76317	29.6864	0.000448855	0.021137
Cp4.1LG03g06350	-0.863145	4.83035	24.1241	0.000907117	0.0295829
Cp4.1LG09g08940	-0.864592	7.30132	25.5898	0.000745112	0.0268623
Cp4.1LG19g07220	-0.866823	5.75042	19.8555	0.00170285	0.0400519
Cp4.1LG10g01550	-0.872266	7.52389	28.0047	0.000548758	0.0236297
Cp4.1LG11g04320	-0.875014	9.036	27.1831	0.000607486	0.024513
Cp4.1LG03g08970	-0.878017	5.46772	17.829	0.00237915	0.0484709
Cp4.1LG13g02550	-0.880491	3.27812	17.481	0.00252664	0.0499183
Cp4.1LG14g04380	-0.881049	3.92515	26.1863	0.000689497	0.0259479
Cp4.1LG05g00940	-0.885037	2.8336	23.3575	0.00100913	0.0311372
Cp4.1LG01g03030	-0.885638	6.63873	22.4601	0.00114712	0.0329688
Cp4.1LG05g11690	-0.897226	4.54062	24.3497	0.000879548	0.0290669
Cp4.1LG20g01100	-0.902915	4.50063	63.1034	2.76585e-05	0.0058563
Cp4.1LG17g02560	-0.903337	2.75276	18.4306	0.00214841	0.0455983
Cp4.1LG20g05850	-0.908527	3.57953	18.6949	0.00205578	0.0445432
Cp4.1LG17g05460	-0.912244	5.584	22.901	0.00107661	0.0321452
Cp4.1LG17g02470	-0.91674	4.02516	33.4963	0.000293854	0.0170717
Cp4.1LG14g02970	-0.917138	3.35006	21.3723	0.00134701	0.03548
Cp4.1LG17g06470	-0.919883	3.5755	18.4435	0.00214379	0.0455637
Cp4.1LG13g00550	-0.924633	3.39042	19.5348	0.00179235	0.0411576
Cp4.1LG17g02550	-0.925164	3.99479	30.407	0.000412958	0.0205146
Cp4.1LG03g06460	-0.925806	4.89835	30.0102	0.000432269	0.0210226
Cp4.1LG10g06620	-0.926373	3.075	18.4275	0.00214951	0.0455983
Cp4.1LG19g08770	-0.927037	2.7355	19.1652	0.00190281	0.042725
Cp4.1LG06g05240	-0.928033	9.01901	32.2722	0.000335204	0.0180093
Cp4.1LG09g03780	-0.936121	6.86071	34.809	0.000256256	0.0162318
Cp4.1LG01g03720	-0.941393	3.06313	22.1192	0.00120558	0.0340343
Cp4.1LG17g06390	-0.943558	4.47623	23.3696	0.00100741	0.0311372
Cp4.1LG01g14690	-0.947982	2.57462	20.0991	0.00163851	0.0392688
Cp4.1LG17g05490	-0.949093	2.8785	18.7707	0.00203015	0.0442607
Cp4.1LG16g06480	-0.951726	6.00035	27.4803	0.00058539	0.024191
Cp4.1LG12g06210	-0.951832	4.83767	24.7635	0.000831603	0.0284534
Cp4.1LG06g02250	-0.952628	4.99197	17.5216	0.00250887	0.0497789
Cp4.1LG10g02190	-0.954124	4.44981	47.4965	8.19792e-05	0.00948178
Cp4.1LG01g24610	-0.957319	7.16081	20.9026	0.00144645	0.0367789
Cp4.1LG05g07430	-0.958176	3.04984	25.7487	0.000729776	0.0267352
Cp4.1LG10g04400	-0.959151	9.6229	38.6489	0.000175699	0.0135886
Cp4.1LG01g19340	-0.959714	4.72438	21.0782	0.00140826	0.0361377
Cp4.1LG02g13490	-0.962815	3.36546	27.0669	0.0006164	0.0245173
Cp4.1LG04g03040	-0.968365	2.34815	17.7624	0.00240653	0.048698
Cp4.1LG08g12040	-0.97451	4.31725	21.8037	0.00126297	0.0346424
Cp4.1LG13g00720	-0.982756	6.49377	27.8468	0.000559484	0.0236713
Cp4.1LG10g06700	-0.983605	3.20003	22.3587	0.00116413	0.0332434
Cp4.1LG09g07860	-0.985233	2.67307	17.7564	0.00240903	0.048698
Cp4.1LG09g10650	-0.986532	8.42443	43.4704	0.000114084	0.0111675
Cp4.1LG04g12450	-0.989296	3.29008	22.5932	0.00112524	0.032702
Cp4.1LG01g00520	-0.990912	4.66533	24.6062	0.000849439	0.0285812
Cp4.1LG05g15500	-0.993111	5.34904	68.8433	1.96832e-05	0.00512659
Cp4.1LG20g06170	-0.99856	4.78303	27.5583	0.000579756	0.0241374
Cp4.1LG04g05290	-0.999168	5.73062	62.0917	2.94512e-05	0.00607404
Cp4.1LG14g02180	-1.00033	3.08574	24.4798	0.00086411	0.0288563
Cp4.1LG16g01230	-1.00653	5.14738	30.2877	0.00041865	0.020585
Cp4.1LG03g11040	-1.01107	4.77464	54.2646	4.94908e-05	0.00762791
Cp4.1LG02g09610	-1.01231	3.37617	21.3343	0.00135473	0.0355421
Cp4.1LG00g01030	-1.01499	2.58269	21.2891	0.001364	0.0356593
Cp4.1LG11g04910	-1.01623	4.82307	41.3136	0.000137668	0.0122141
Cp4.1LG02g09690	-1.01693	3.05422	19.9181	0.00168602	0.0398666
Cp4.1LG01g23820	-1.02205	7.03845	55.438	4.56011e-05	0.0074618
Cp4.1LG13g02860	-1.02619	4.17661	31.3702	0.000370325	0.0192724
Cp4.1LG10g07500	-1.02914	4.84024	45.5065	9.62245e-05	0.0102551
Cp4.1LG13g03160	-1.02923	5.91011	20.079	0.00164369	0.0392829
Cp4.1LG01g05790	-1.03013	5.86926	39.8456	0.000157202	0.0129686
Cp4.1LG14g02880	-1.03215	5.28026	28.0686	0.000544494	0.0236297
Cp4.1LG09g05640	-1.03583	2.82391	33.3065	0.000299837	0.0172573
Cp4.1LG05g14380	-1.04322	5.0485	22.0378	0.00122006	0.0342264
Cp4.1LG01g05940	-1.04705	3.99826	21.4206	0.00133725	0.0353752
Cp4.1LG08g09160	-1.05093	3.14475	25.4232	0.000761632	0.0271868
Cp4.1LG04g03370	-1.05239	3.02164	37.2771	0.000200312	0.0145327
Cp4.1LG07g05660	-1.05289	2.28889	18.3194	0.00218892	0.0461269
Cp4.1LG10g03860	-1.05359	3.90229	35.6471	0.000235325	0.0156467
Cp4.1LG01g07780	-1.05415	3.21532	32.3214	0.00033341	0.0180093
Cp4.1LG19g03460	-1.05627	5.29357	44.1407	0.000107786	0.0108634
Cp4.1LG17g05530	-1.05745	2.34353	18.8366	0.00200817	0.0440795
Cp4.1LG02g10550	-1.06093	2.36841	24.8458	0.000822448	0.0284073
Cp4.1LG12g06110	-1.06104	3.1613	36.4892	0.000216373	0.0152333
Cp4.1LG02g05990	-1.06281	2.49863	23.2671	0.00102207	0.0313144
Cp4.1LG05g07160	-1.06814	4.00297	18.4952	0.00212532	0.0454859
Cp4.1LG02g12610	-1.07145	2.44487	23.3466	0.00101068	0.0311372
Cp4.1LG01g05120	-1.07322	5.06719	22.4274	0.00115257	0.0330828
Cp4.1LG15g07730	-1.07608	4.77413	51.6236	5.98498e-05	0.00848532
Cp4.1LG14g10680	-1.07668	6.09096	47.3536	8.29114e-05	0.00948178
Cp4.1LG08g11050	-1.0778	5.02578	41.9481	0.000130154	0.0117371
Cp4.1LG10g01540	-1.07894	5.70123	37.5101	0.000195846	0.0143943
Cp4.1LG18g09120	-1.08074	2.40016	21.3877	0.00134388	0.03548
Cp4.1LG03g09650	-1.08483	4.07199	39.9329	0.000155948	0.0129686
Cp4.1LG13g02120	-1.08648	3.51592	23.4916	0.000990301	0.0311114
Cp4.1LG03g09350	-1.08674	2.53463	21.7953	0.00126454	0.0346424
Cp4.1LG05g08400	-1.08725	3.93112	40.3919	0.000149557	0.0126663
Cp4.1LG17g10150	-1.08874	2.93277	24.0631	0.000914752	0.029741
Cp4.1LG04g12250	-1.08932	3.69288	45.2096	9.86027e-05	0.0102551
Cp4.1LG02g04840	-1.09001	2.55653	24.7031	0.000838395	0.0285542
Cp4.1LG08g07610	-1.09016	3.1245	35.7469	0.000232976	0.0156467
Cp4.1LG01g06700	-1.09078	2.93998	21.0466	0.00141504	0.0362283
Cp4.1LG05g00500	-1.09452	3.74065	25.7201	0.000732506	0.0267424
Cp4.1LG00g00770	-1.09544	3.82607	18.4937	0.00212583	0.0454859
Cp4.1LG10g08140	-1.09558	7.27858	37.8922	0.000188784	0.0141789
Cp4.1LG16g01650	-1.09773	5.78712	45.3486	9.74799e-05	0.0102551
Cp4.1LG12g00540	-1.10034	5.9617	34.4976	0.000264611	0.016556
Cp4.1LG07g00080	-1.1018	1.57966	18.4948	0.00212544	0.0454859
Cp4.1LG03g13310	-1.10306	4.15191	54.2172	4.96564e-05	0.00762791
Cp4.1LG10g00980	-1.1102	4.15876	63.1609	2.75606e-05	0.0058563
Cp4.1LG06g07840	-1.11373	2.8384	30.6053	0.000403705	0.0202983
Cp4.1LG03g16140	-1.12459	3.64587	50.0186	6.74583e-05	0.0086979
Cp4.1LG20g07370	-1.12593	4.94263	25.1034	0.000794607	0.0278287
Cp4.1LG02g15740	-1.12757	6.96654	67.0922	2.1775e-05	0.00532986
Cp4.1LG02g13200	-1.13542	4.57976	20.6497	0.00150376	0.0376346
Cp4.1LG17g04500	-1.14362	3.83491	19.8329	0.00170897	0.0401113
Cp4.1LG08g04270	-1.14735	7.24572	25.5879	0.000745303	0.0268623
Cp4.1LG02g07950	-1.15027	4.61518	45.7754	9.41304e-05	0.0102276
Cp4.1LG06g01310	-1.1543	3.9699	42.051	0.000128984	0.0117371
Cp4.1LG08g01900	-1.15539	2.86519	38.6816	0.000175158	0.0135886
Cp4.1LG03g06720	-1.15652	4.06192	50.2678	6.62023e-05	0.00862333
Cp4.1LG18g01500	-1.15801	9.18444	28.4592	0.000519271	0.0231325
Cp4.1LG19g07940	-1.15959	3.6755	53.8027	5.1133e-05	0.00774787
Cp4.1LG04g14520	-1.16242	4.58745	34.2252	0.000272197	0.0167023
Cp4.1LG13g03410	-1.16273	5.42108	58.0174	3.82908e-05	0.00675741
Cp4.1LG09g02370	-1.16371	2.90061	26.5491	0.000658155	0.0253407
Cp4.1LG16g08270	-1.17064	4.04734	46.9149	8.58573e-05	0.00956193
Cp4.1LG05g01400	-1.17071	4.99262	33.0137	0.000309362	0.0174117
Cp4.1LG18g06250	-1.17304	3.46007	43.8435	0.000110525	0.0109903
Cp4.1LG10g09920	-1.17601	4.62823	35.8658	0.000230214	0.015586
Cp4.1LG15g05890	-1.17625	3.49864	23.4472	0.00099648	0.0311372
Cp4.1LG03g04670	-1.18492	5.10299	21.6188	0.00129816	0.034987
Cp4.1LG07g04150	-1.18623	1.80688	20.5506	0.00152697	0.0380445
Cp4.1LG05g05550	-1.19114	6.03682	38.1433	0.000184312	0.0140115
Cp4.1LG02g00190	-1.19153	4.61146	21.6721	0.0012879	0.0348562
Cp4.1LG02g14760	-1.19219	4.35533	24.2338	0.000893578	0.0293449
Cp4.1LG01g18590	-1.19256	1.73091	22.5694	0.00112912	0.0327379
Cp4.1LG04g02920	-1.19502	5.09078	22.5264	0.00113616	0.0328235
Cp4.1LG13g07860	-1.20137	4.21281	53.8143	5.10911e-05	0.00774787
Cp4.1LG01g06040	-1.22197	3.41488	36.0063	0.000227002	0.0154273
Cp4.1LG19g00900	-1.23304	4.91822	39.5044	0.00016222	0.0131872
Cp4.1LG03g17000	-1.23928	3.53915	20.9355	0.00143922	0.0367206
Cp4.1LG08g00070	-1.25197	3.01536	37.7514	0.000191349	0.0141789
Cp4.1LG01g02760	-1.25789	4.76886	23.6283	0.000971548	0.0306954
Cp4.1LG18g09070	-1.2586	2.52335	33.0282	0.000308884	0.0174117
Cp4.1LG04g07690	-1.26898	2.76761	25.5676	0.000747292	0.0268905
Cp4.1LG04g03710	-1.27728	4.6296	45.1624	9.89875e-05	0.0102551
Cp4.1LG06g07660	-1.27736	5.56156	18.166	0.00224636	0.0468058
Cp4.1LG14g06730	-1.27874	3.75225	26.5238	0.000660283	0.0253407
Cp4.1LG11g05260	-1.28083	3.06177	32.263	0.000335542	0.0180093
Cp4.1LG00g02980	-1.28141	3.26979	32.632	0.000322347	0.0176412
Cp4.1LG03g09640	-1.28148	4.43781	48.5416	7.55369e-05	0.00919404
Cp4.1LG10g08810	-1.28174	4.79197	32.922	0.000312424	0.0174793
Cp4.1LG10g12260	-1.28262	3.3066	25.8378	0.000721342	0.0265135
Cp4.1LG02g12600	-1.28413	2.29108	29.3632	0.000466198	0.0216335
Cp4.1LG19g08240	-1.28637	2.23982	24.4206	0.000871099	0.0288968
Cp4.1LG01g08270	-1.2908	7.11317	17.8335	0.00237733	0.0484709
Cp4.1LG18g03330	-1.29162	1.35255	21.5983	0.00130216	0.034987
Cp4.1LG12g11380	-1.29398	3.78673	73.613	1.5119e-05	0.00488059
Cp4.1LG12g05420	-1.29548	3.84531	55.9349	4.40675e-05	0.00743605
Cp4.1LG04g09030	-1.29612	5.22166	50.8942	6.31695e-05	0.0085795
Cp4.1LG10g02840	-1.30838	2.98478	24.7974	0.000827815	0.0284073
Cp4.1LG17g07360	-1.3157	3.23962	32.5441	0.000325432	0.0177664
Cp4.1LG10g09730	-1.33384	2.87513	51.166	6.19064e-05	0.00851175
Cp4.1LG02g10710	-1.33942	5.17455	36.2307	0.000221983	0.0152898
Cp4.1LG16g06960	-1.33974	5.15854	59.9575	3.37255e-05	0.00626001
Cp4.1LG11g04820	-1.34014	4.81668	30.7905	0.000395294	0.0200702
Cp4.1LG18g08710	-1.34783	2.19062	23.4152	0.00100097	0.0311372
Cp4.1LG08g02980	-1.34984	2.54053	23.562	0.000980592	0.0308935
Cp4.1LG17g07380	-1.35279	1.74202	19.3898	0.00183473	0.0417009
Cp4.1LG16g04390	-1.35568	2.57478	23.279	0.00102035	0.0313047
Cp4.1LG07g07500	-1.36166	4.67153	36.4814	0.000216539	0.0152333
Cp4.1LG14g01790	-1.36419	2.99259	20.4993	0.00153917	0.0381352
Cp4.1LG03g09370	-1.36575	5.56928	28.0644	0.00054477	0.0236297
Cp4.1LG09g02490	-1.37115	3.66488	65.5623	2.38302e-05	0.00552909
Cp4.1LG07g04550	-1.37453	1.51696	22.6535	0.0011155	0.03265
Cp4.1LG06g07290	-1.38159	3.19624	40.8089	0.000144028	0.0123864
Cp4.1LG05g14120	-1.38578	1.00407	21.7835	0.00126675	0.0346424
Cp4.1LG01g24350	-1.38837	1.89483	25.5464	0.000749378	0.026922
Cp4.1LG04g02640	-1.39257	1.32702	20.0532	0.00165039	0.0393314
Cp4.1LG16g03030	-1.39399	2.57591	17.8253	0.00238068	0.0484709
Cp4.1LG19g04560	-1.39926	4.8774	27.9023	0.000555686	0.0236297
Cp4.1LG19g07310	-1.39961	2.25429	29.9357	0.000436019	0.0210783
Cp4.1LG08g07980	-1.39976	2.6726	24.4545	0.00086709	0.0288693
Cp4.1LG14g06460	-1.4042	2.61035	31.0866	0.000382288	0.0196653
Cp4.1LG03g02420	-1.40523	3.45688	18.4629	0.00213682	0.0455397
Cp4.1LG20g05550	-1.40544	2.91116	33.6955	0.000287731	0.0169998
Cp4.1LG13g08360	-1.40704	2.97009	36.2115	0.000222407	0.0152898
Cp4.1LG10g02700	-1.40998	2.0064	25.7788	0.00072691	0.0266741
Cp4.1LG19g05750	-1.4111	1.73395	19.6144	0.00176962	0.0410617
Cp4.1LG16g06710	-1.41265	5.38281	19.4471	0.00181783	0.0415712
Cp4.1LG12g00580	-1.41466	2.2507	21.559	0.00130982	0.0350885
Cp4.1LG02g02480	-1.41576	4.66985	55.2427	4.62216e-05	0.0074618
Cp4.1LG03g11530	-1.43706	2.32864	27.9991	0.000549137	0.0236297
Cp4.1LG18g08420	-1.4489	2.09331	18.2007	0.00223321	0.046689
Cp4.1LG10g07040	-1.44988	2.96286	25.9487	0.000711018	0.0263077
Cp4.1LG09g04480	-1.45029	0.973877	18.5275	0.00211388	0.0454046
Cp4.1LG05g14500	-1.45485	3.73297	29.8597	0.000439884	0.0210783
Cp4.1LG02g15990	-1.46183	1.52763	25.6883	0.000735556	0.0267709
Cp4.1LG10g08010	-1.4643	5.66599	45.4327	9.68087e-05	0.0102551
Cp4.1LG15g08570	-1.4653	3.12525	28.6501	0.000507467	0.0227431
Cp4.1LG14g05170	-1.48224	4.08401	98.6852	4.6778e-06	0.00267013
Cp4.1LG16g09240	-1.48293	3.72702	34.0309	0.000277773	0.016795
Cp4.1LG02g16670	-1.48633	2.01961	30.4295	0.000411894	0.0205146
Cp4.1LG14g02090	-1.4872	6.68009	46.4447	8.91582e-05	0.00983124
Cp4.1LG00g04520	-1.4886	3.85717	25.1125	0.00079364	0.0278287
Cp4.1LG07g11410	-1.49031	2.4455	38.7451	0.000174115	0.0135603
Cp4.1LG13g09200	-1.49238	1.83102	17.4808	0.00252671	0.0499183
Cp4.1LG07g03290	-1.50708	7.75391	33.7654	0.000285619	0.0169245
Cp4.1LG01g05960	-1.51442	2.64327	26.7519	0.0006414	0.0250252
Cp4.1LG04g14340	-1.51694	1.45861	26.708	0.000644983	0.025116
Cp4.1LG03g03400	-1.51867	1.08324	21.804	0.00126291	0.0346424
Cp4.1LG11g00030	-1.5215	3.54994	96.8127	5.05485e-06	0.00267013
Cp4.1LG05g00110	-1.52346	3.27784	24.9452	0.000811564	0.0282083
Cp4.1LG02g06370	-1.52354	3.3267	29.8256	0.000441628	0.0210783
Cp4.1LG02g13870	-1.52688	1.66177	35.4655	0.000239677	0.0157643
Cp4.1LG17g06970	-1.53173	2.58988	29.0636	0.000483013	0.0221827
Cp4.1LG15g00800	-1.53742	2.5632	25.6452	0.000739726	0.0268623
Cp4.1LG11g02890	-1.53906	4.66693	78.9918	1.14318e-05	0.00418516
Cp4.1LG18g01320	-1.53951	2.98123	38.998	0.000170038	0.0134872
Cp4.1LG14g06330	-1.54134	3.34691	42.6295	0.000122638	0.0116657
Cp4.1LG02g16010	-1.54159	5.35712	47.3388	8.30092e-05	0.00948178
Cp4.1LG02g06010	-1.55443	3.7352	52.9696	5.42686e-05	0.00800516
Cp4.1LG16g02520	-1.5554	2.31953	23.0376	0.00105584	0.0318126
Cp4.1LG03g14330	-1.55872	4.3156	50.6542	6.4311e-05	0.00858696
Cp4.1LG12g00810	-1.55966	4.18383	21.187	0.00138521	0.0357521
Cp4.1LG08g06040	-1.56619	4.26546	72.6658	1.59122e-05	0.00492328
Cp4.1LG05g09470	-1.56871	1.51307	29.7841	0.000443766	0.0210783
Cp4.1LG13g08650	-1.57162	1.03686	21.7519	0.00127271	0.0346424
Cp4.1LG12g08690	-1.57395	6.1265	34.3203	0.00026952	0.0166221
Cp4.1LG01g09670	-1.57483	4.58549	44.3124	0.000106243	0.0108057
Cp4.1LG04g11760	-1.58203	7.75911	21.8963	0.00124578	0.0345561
Cp4.1LG11g06190	-1.58694	4.75289	64.0249	2.61409e-05	0.0058563
Cp4.1LG20g00010	-1.59414	0.766496	18.8356	0.0020085	0.0440795
Cp4.1LG12g00800	-1.60098	4.39747	23.8298	0.000944704	0.0301899
Cp4.1LG03g17320	-1.60392	3.41375	47.6916	8.07267e-05	0.00947678
Cp4.1LG06g03300	-1.60971	2.96154	29.9368	0.000435963	0.0210783
Cp4.1LG11g00050	-1.61498	3.76238	42.1268	0.000128129	0.0117371
Cp4.1LG01g06340	-1.61526	3.66801	20.0365	0.00165475	0.0393314
Cp4.1LG18g06430	-1.62286	2.11288	22.7144	0.00110578	0.0325083
Cp4.1LG01g04060	-1.63493	4.70169	91.5757	6.32662e-06	0.00281838
Cp4.1LG12g05780	-1.63526	0.568526	19.7725	0.00172547	0.0403708
Cp4.1LG03g09630	-1.63627	0.985973	19.6362	0.00176344	0.0410437
Cp4.1LG04g13770	-1.64354	3.56459	19.3468	0.00184751	0.0418632
Cp4.1LG20g06240	-1.65021	1.13813	25.9576	0.000710199	0.0263077
Cp4.1LG15g00200	-1.65397	1.76803	35.5351	0.000237998	0.0157643
Cp4.1LG13g00520	-1.66328	1.815	18.2275	0.00222309	0.0465823
Cp4.1LG01g26130	-1.66434	3.41854	42.5507	0.000123479	0.0116657
Cp4.1LG05g15710	-1.67	5.02658	27.1328	0.000611329	0.0245173
Cp4.1LG04g12730	-1.67266	0.784254	18.458	0.00213857	0.0455397
Cp4.1LG13g04750	-1.6747	3.84865	19.8112	0.00171487	0.0401786
Cp4.1LG17g06040	-1.68736	6.43804	23.6801	0.000964567	0.0306487
Cp4.1LG03g02600	-1.68799	1.89323	37.7647	0.000191105	0.0141789
Cp4.1LG05g10430	-1.69626	0.767029	18.8622	0.00199969	0.0440795
Cp4.1LG04g06110	-1.70024	1.89805	34.3556	0.000268534	0.0166148
Cp4.1LG17g03870	-1.70473	2.95233	31.2881	0.00037374	0.0193597
Cp4.1LG02g04180	-1.71485	2.65381	32.7059	0.000319783	0.0176378
Cp4.1LG13g02110	-1.71727	3.20629	26.2057	0.000687776	0.0259479
Cp4.1LG13g07630	-1.72733	3.24196	37.244	0.000200956	0.0145327
Cp4.1LG01g25950	-1.7371	2.02633	32.3722	0.000331568	0.0180093
Cp4.1LG04g02630	-1.74208	0.26416	18.7969	0.00202137	0.0442148
Cp4.1LG04g11280	-1.7488	2.96878	35.1911	0.00024644	0.015957
Cp4.1LG19g01780	-1.75308	1.80858	20.9978	0.0014256	0.0364429
Cp4.1LG19g03090	-1.75819	4.06526	19.3211	0.00185524	0.0419955
Cp4.1LG19g12140	-1.76601	-0.0465335	18.0132	0.00230539	0.0475465
Cp4.1LG03g14310	-1.76894	3.67588	49.6891	6.91651e-05	0.00879458
Cp4.1LG13g08730	-1.76998	2.48769	22.2325	0.00118576	0.0337312
Cp4.1LG01g02450	-1.78564	6.69506	19.5837	0.00177835	0.0410617
Cp4.1LG04g09820	-1.79274	2.63148	22.8151	0.00108992	0.0322937
Cp4.1LG17g05840	-1.80416	2.96453	35.5131	0.000238526	0.0157643
Cp4.1LG04g07560	-1.80665	2.63729	47.6741	8.08381e-05	0.00947678
Cp4.1LG10g07830	-1.8393	3.52041	55.136	4.65651e-05	0.0074618
Cp4.1LG02g12530	-1.83938	-0.045774	18.1862	0.00223866	0.046689
Cp4.1LG15g00850	-1.8409	1.85412	27.3905	0.000591963	0.0242034
Cp4.1LG06g07330	-1.84435	1.60215	33.5852	0.000291101	0.0170717
Cp4.1LG10g11550	-1.85169	4.08088	94.074	5.67612e-06	0.00267013
Cp4.1LG20g04070	-1.8524	3.07393	25.709	0.000733574	0.0267424
Cp4.1LG05g00870	-1.85716	3.54387	58.7067	3.65865e-05	0.006572
Cp4.1LG13g04000	-1.86411	2.36437	36.6639	0.000212679	0.0151348
Cp4.1LG05g12530	-1.87233	5.93001	57.9242	3.85288e-05	0.00675741
Cp4.1LG01g20350	-1.87328	1.07032	19.4749	0.0018097	0.0414279
Cp4.1LG10g01720	-1.87576	2.52875	21.1655	0.00138971	0.0358269
Cp4.1LG08g07900	-1.88499	5.25713	147.035	9.11125e-07	0.00135296
Cp4.1LG10g00340	-1.89462	1.11782	43.9905	0.00010916	0.0109524
Cp4.1LG02g12840	-1.89713	2.92538	24.9432	0.000811778	0.0282083
Cp4.1LG10g11780	-1.90037	1.58256	33.0216	0.0003091	0.0174117
Cp4.1LG14g08600	-1.90082	1.89274	37.6492	0.000193237	0.0142522
Cp4.1LG04g06490	-1.90276	0.780084	18.3846	0.00216505	0.0457972
Cp4.1LG06g01390	-1.90448	2.9238	49.1691	7.19671e-05	0.00900559
Cp4.1LG01g09090	-1.90501	7.2124	21.7124	0.00128021	0.0346902
Cp4.1LG17g07760	-1.91268	1.92479	28.0178	0.000547884	0.0236297
Cp4.1LG11g01260	-1.93176	1.30897	36.3454	0.000219472	0.0152502
Cp4.1LG05g04320	-1.9322	2.56263	23.3893	0.00100463	0.0311372
Cp4.1LG20g03660	-1.94789	1.37058	36.7929	0.000210002	0.0149922
Cp4.1LG01g02440	-1.956	1.05494	29.7584	0.000445102	0.0210783
Cp4.1LG11g02270	-1.96419	5.3358	58.8553	3.62315e-05	0.00656114
Cp4.1LG10g01220	-1.97107	1.95416	24.8386	0.00082325	0.0284073
Cp4.1LG11g02250	-2.01566	3.65446	26.8072	0.000636921	0.0249767
Cp4.1LG18g07180	-2.01684	0.568204	22.6016	0.00112389	0.032702
Cp4.1LG15g00630	-2.01839	4.76915	148.281	8.79757e-07	0.00135296
Cp4.1LG08g00660	-2.01874	2.51896	21.5033	0.00132077	0.0351691
Cp4.1LG09g01680	-2.02659	1.36937	17.5524	0.00249546	0.0497172
Cp4.1LG04g13240	-2.02718	0.407137	26.6306	0.00065136	0.0252759
Cp4.1LG08g13110	-2.0472	0.97647	22.0515	0.00121761	0.034207
Cp4.1LG10g03690	-2.04791	1.00294	20.3822	0.00156746	0.0385785
Cp4.1LG00g15140	-2.06658	3.26056	57.6247	3.93055e-05	0.00683978
Cp4.1LG18g08240	-2.06981	1.17689	39.5444	0.000161622	0.0131872
Cp4.1LG04g07650	-2.07746	2.68651	37.0276	0.000205234	0.0147941
Cp4.1LG02g14290	-2.08542	3.19287	62.9618	2.79011e-05	0.0058563
Cp4.1LG02g14480	-2.089	1.81467	28.9241	0.0004911	0.022324
Cp4.1LG08g11560	-2.09254	5.33108	41.6873	0.00013318	0.0119135
Cp4.1LG05g01050	-2.0931	1.61552	40.2247	0.000151847	0.0128115
Cp4.1LG11g10270	-2.09646	1.47018	26.9519	0.000625389	0.0247863
Cp4.1LG10g00660	-2.11615	2.87037	45.242	9.83396e-05	0.0102551
Cp4.1LG01g17730	-2.13059	1.09721	23.0897	0.00104806	0.031675
Cp4.1LG09g00540	-2.14921	0.627522	24.722	0.000836261	0.0285251
Cp4.1LG20g03720	-2.14994	1.43788	22.984	0.00106394	0.0318952
Cp4.1LG15g01630	-2.15332	2.16032	33.4815	0.000294313	0.0170717
Cp4.1LG03g07500	-2.15464	7.82056	37.9257	0.00018818	0.0141789
Cp4.1LG01g13610	-2.16044	2.6297	55.5177	4.53506e-05	0.0074618
Cp4.1LG18g04620	-2.16943	1.41871	34.0602	0.000276924	0.016795
Cp4.1LG05g03370	-2.17866	1.59337	30.6538	0.000401484	0.0202323
Cp4.1LG20g00540	-2.1903	3.32166	59.1707	3.54916e-05	0.00647984
Cp4.1LG19g08150	-2.19493	2.96344	29.0742	0.000482404	0.0221827
Cp4.1LG16g02900	-2.20539	0.790439	29.7945	0.000443233	0.0210783
Cp4.1LG14g01370	-2.20718	3.74651	119.98	2.10899e-06	0.00187903
Cp4.1LG16g00460	-2.20789	0.486799	24.5739	0.000853162	0.0286626
Cp4.1LG01g11780	-2.25307	3.35524	38.9492	0.000170816	0.0134872
Cp4.1LG17g02910	-2.28224	5.48307	261.247	8.14335e-08	0.000534877
Cp4.1LG13g02060	-2.28582	0.301088	29.3026	0.000469541	0.0216982
Cp4.1LG07g04040	-2.29002	1.54307	17.8064	0.00238842	0.0485399
Cp4.1LG03g02880	-2.3054	2.62983	32.691	0.000320297	0.0176378
Cp4.1LG20g01150	-2.32005	2.18648	48.2449	7.73006e-05	0.00925812
Cp4.1LG02g00380	-2.32019	7.94279	70.0688	1.8365e-05	0.00498415
Cp4.1LG20g06260	-2.35307	2.13801	63.3345	2.7268e-05	0.0058563
Cp4.1LG20g01540	-2.3632	5.86106	21.8271	0.0012586	0.0346424
Cp4.1LG17g05300	-2.38193	1.22897	24.0248	0.0009196	0.029772
Cp4.1LG12g00330	-2.41439	0.782955	43.7581	0.000111327	0.0110209
Cp4.1LG08g00100	-2.41961	2.43541	100.665	4.31603e-06	0.00267013
Cp4.1LG09g08320	-2.43085	1.69593	42.4069	0.000125033	0.0117016
Cp4.1LG03g01910	-2.43918	6.25604	48.8872	7.35445e-05	0.00910072
Cp4.1LG11g01680	-2.44928	0.286512	25.2855	0.00077562	0.0275098
Cp4.1LG05g14780	-2.4496	0.199915	31.3023	0.000373144	0.0193597
Cp4.1LG03g14210	-2.4676	4.2333	55.4413	4.55908e-05	0.0074618
Cp4.1LG09g07170	-2.47283	2.59426	17.8374	0.00237573	0.0484709
Cp4.1LG16g08910	-2.48167	5.91944	95.158	5.41958e-06	0.00267013
Cp4.1LG04g16220	-2.48348	0.120848	21.924	0.0012407	0.0344583
Cp4.1LG16g07940	-2.5059	1.28162	52.6023	5.57255e-05	0.00816541
Cp4.1LG14g01440	-2.5364	1.42107	40.8791	0.000143121	0.0123864
Cp4.1LG09g08230	-2.53793	1.41548	24.4983	0.000861951	0.0288275
Cp4.1LG10g02820	-2.5915	1.18049	32.6767	0.000320794	0.0176378
Cp4.1LG05g00460	-2.61002	2.75494	88.7544	7.17509e-06	0.00307342
Cp4.1LG13g08390	-2.62072	3.28863	40.9169	0.000142637	0.0123864
Cp4.1LG10g06510	-2.64165	3.09322	142.96	1.02376e-06	0.00138902
Cp4.1LG12g03720	-2.64586	0.1514	19.0964	0.00192429	0.0430338
Cp4.1LG06g00190	-2.65169	-0.11616	21.7131	0.00128006	0.0346902
Cp4.1LG04g01550	-2.65506	2.86178	29.4942	0.000459071	0.0214818
Cp4.1LG01g23640	-2.66983	3.04451	21.2448	0.00137315	0.0356878
Cp4.1LG01g17520	-2.67683	1.96772	86.0682	8.11653e-06	0.00341109
Cp4.1LG05g00550	-2.68178	0.653754	42.4864	0.000124171	0.01167
Cp4.1LG09g04550	-2.68503	0.456253	31.2396	0.000375777	0.019382
Cp4.1LG01g13150	-2.68665	0.532639	35.0893	0.000249011	0.0160303
Cp4.1LG05g02890	-2.69636	6.60002	418.116	1.09327e-08	0.000243514
Cp4.1LG11g03460	-2.70178	2.06872	78.9401	1.14616e-05	0.00418516
Cp4.1LG03g06310	-2.71623	2.83368	94.579	5.55479e-06	0.00267013
Cp4.1LG02g07680	-2.72722	1.35161	19.5567	0.00178606	0.0410617
Cp4.1LG11g05830	-2.73042	-0.391853	23.7138	0.000960055	0.030549
Cp4.1LG08g11490	-2.74645	1.78642	27.6575	0.000572682	0.0239531
Cp4.1LG20g03180	-2.74701	2.50804	65.8212	2.34661e-05	0.00550194
Cp4.1LG01g21020	-2.80189	0.593333	24.6825	0.000840732	0.0285662
Cp4.1LG20g05740	-2.82992	-0.12864	25.0417	0.000801168	0.0279706
Cp4.1LG00g00450	-2.83563	0.182732	26.6121	0.000652891	0.0252913
Cp4.1LG04g09800	-2.85886	1.39382	28.0811	0.000543662	0.0236297
Cp4.1LG06g02470	-2.88924	-0.848381	17.5353	0.00250291	0.049762
Cp4.1LG05g07980	-2.94047	1.0904	47.166	8.41555e-05	0.00951512
Cp4.1LG08g05480	-2.94223	0.991244	34.0667	0.000276734	0.016795
Cp4.1LG15g07770	-2.94592	0.223097	19.4072	0.00182957	0.0416285
Cp4.1LG17g01720	-2.94804	0.569886	23.3191	0.00101459	0.0312141
Cp4.1LG19g01700	-2.96927	1.34782	66.3083	2.27996e-05	0.00543343
Cp4.1LG04g05010	-2.97135	4.24637	82.5246	9.60282e-06	0.00378001
Cp4.1LG11g00010	-2.97795	4.08734	91.6889	6.29522e-06	0.00281838
Cp4.1LG19g00770	-3.00742	2.1581	37.7374	0.000191606	0.0141789
Cp4.1LG20g08380	-3.01836	0.0288319	25.109	0.000794008	0.0278287
Cp4.1LG16g09130	-3.03995	1.09847	68.7451	1.97938e-05	0.00512659
Cp4.1LG08g04990	-3.07201	1.50459	18.7569	0.00203479	0.0442607
Cp4.1LG03g18450	-3.07448	1.44896	40.8517	0.000143475	0.0123864
Cp4.1LG18g02160	-3.08592	-0.374237	21.9931	0.00122812	0.0342797
Cp4.1LG04g01540	-3.08851	-0.0519615	38.8139	0.000172995	0.0135203
Cp4.1LG03g07610	-3.10091	1.62927	75.6591	1.3565e-05	0.00444342
Cp4.1LG03g14090	-3.15067	0.302285	60.7929	3.1967e-05	0.00623382
Cp4.1LG09g05490	-3.22335	0.701072	69.7903	1.86548e-05	0.00498415
Cp4.1LG16g02370	-3.22615	1.44988	34.298	0.000270145	0.0166221
Cp4.1LG16g07710	-3.24322	1.15258	39.7271	0.000158923	0.0130621
Cp4.1LG19g05540	-3.33317	1.65894	36.4584	0.000217032	0.0152333
Cp4.1LG02g05930	-3.35869	1.81959	51.8396	5.89081e-05	0.00848532
Cp4.1LG04g09280	-3.37765	6.40954	37.2589	0.000200666	0.0145327
Cp4.1LG05g00730	-3.39649	1.0328	72.5078	1.60495e-05	0.00492328
Cp4.1LG07g03830	-3.41129	4.25054	98.0038	4.81088e-06	0.00267013
Cp4.1LG19g11260	-3.42581	1.07484	31.5327	0.000363674	0.0190599
Cp4.1LG01g17910	-3.42844	1.55983	41.1418	0.000139793	0.0122654
Cp4.1LG03g17620	-3.44051	1.7874	53.5958	5.18906e-05	0.00775712
Cp4.1LG18g05180	-3.44234	3.21261	21.738	0.00127533	0.0346424
Cp4.1LG09g11280	-3.47381	0.8354	24.1793	0.000900275	0.0294028
Cp4.1LG02g15490	-3.56745	0.794365	56.5111	4.23681e-05	0.00725928
Cp4.1LG09g01610	-3.5918	-0.235331	32.1716	0.000338912	0.0181464
Cp4.1LG01g03740	-3.60198	3.50359	251.273	9.6054e-08	0.000534877
Cp4.1LG07g02900	-3.62076	0.975181	51.5543	6.01558e-05	0.00848532
Cp4.1LG13g00200	-3.63695	0.427181	50.4887	6.51125e-05	0.00858696
Cp4.1LG09g04400	-3.71617	-0.587752	25.2634	0.000777888	0.0275464
Cp4.1LG15g00690	-3.74294	-1.13472	18.4769	0.00213183	0.0455397
Cp4.1LG01g09050	-3.81174	7.87323	65.1711	2.43936e-05	0.00560147
Cp4.1LG05g12690	-3.83539	-0.30992	50.5611	6.47603e-05	0.00858696
Cp4.1LG05g12760	-3.91325	0.380755	36.3314	0.000219777	0.0152502
Cp4.1LG11g03000	-3.92982	0.278901	54.8886	4.73737e-05	0.00753715
Cp4.1LG05g11340	-3.93559	0.649725	33.4299	0.000295929	0.0170992
Cp4.1LG04g09460	-3.96782	-0.763446	31.9756	0.000346284	0.0184524
Cp4.1LG12g04180	-4.01202	0.93344	60.0109	3.36096e-05	0.00626001
Cp4.1LG04g04950	-4.03579	5.76097	199.848	2.52656e-07	0.000703458
Cp4.1LG15g05820	-4.03989	1.15311	22.0214	0.00122301	0.0342498
Cp4.1LG03g12480	-4.09624	3.17434	71.0249	1.74113e-05	0.00498415
Cp4.1LG19g00700	-4.12256	2.85051	107.53	3.30072e-06	0.00229751
Cp4.1LG01g22850	-4.12383	-0.501203	31.9394	0.000347664	0.0184818
Cp4.1LG11g02120	-4.22329	-1.51364	28.9872	0.000487421	0.0222476
Cp4.1LG11g00700	-4.40178	1.01393	56.9968	4.09973e-05	0.00707887
Cp4.1LG16g02270	-4.4466	-1.50755	20.1055	0.00163685	0.0392688
Cp4.1LG19g08030	-4.52025	2.64634	42.0524	0.000128967	0.0117371
Cp4.1LG01g13870	-4.54253	-0.966994	22.1809	0.00119472	0.0338996
Cp4.1LG02g10750	-4.58954	1.93291	44.3847	0.0001056	0.0107896
Cp4.1LG04g09930	-4.61117	0.170064	40.6414	0.000146218	0.0124308
Cp4.1LG20g00930	-4.68938	-1.34577	21.5489	0.00131179	0.0350885
Cp4.1LG10g04260	-4.73765	0.149963	38.1807	0.000183657	0.0140115
Cp4.1LG12g01690	-4.77422	0.668853	45.6895	9.47934e-05	0.0102497
Cp4.1LG07g05720	-5.01768	-1.23968	27.9493	0.000552491	0.0236297
Cp4.1LG15g04840	-5.04761	2.54316	41.971	0.000129892	0.0117371
Cp4.1LG17g07590	-5.10814	-1.33508	19.6646	0.00236374	0.048436
Cp4.1LG12g05300	-5.2096	-1.33588	25.6163	0.000742531	0.0268623
Cp4.1LG17g00690	-5.25193	0.722952	28.2665	0.00053153	0.0233978
Cp4.1LG06g07550	-5.35312	3.08833	49.8408	6.83727e-05	0.00875249
Cp4.1LG07g08190	-5.6849	1.96623	95.1427	5.42311e-06	0.00267013
Cp4.1LG20g01570	-5.84506	-0.242573	33.0079	0.000309555	0.0174117
Cp4.1LG03g12120	-5.8917	0.975727	113.405	2.65663e-06	0.0021688
Cp4.1LG06g07580	-6.73607	4.01523	83.3338	9.23577e-06	0.00374032
Cp4.1LG15g04850	-6.87403	1.84343	80.3507	1.06814e-05	0.00410204
Cp4.1LG15g04130	-7.08174	3.34688	56.1428	4.34449e-05	0.00738697
Cp4.1LG15g01210	-8.1786	2.57595	149.518	8.49922e-07	0.00135296
Cp4.1LG15g02690	-8.42579	-0.585455	27.4567	0.0013475	0.03548
Cp4.1LG05g03740	-8.44409	1.66588	93.7565	5.75408e-06	0.00267013
Cp4.1LG17g01750	-8.55151	-1.05756	25.1261	0.00114177	0.0329001

## Sheet: Table_S4 
Supplementary Table S4 – K-means clustering of DEGs: K-means clustering results for differentially expressed genes (DEGs). The file includes gene IDs, assigned cluster (1 to 4), and associated expression values.
ID_gene	logFC	logCPM	Comparison	KMeans_Cluster
Cp4.1LG20g08660	7.447239418	-1.903873216	968Rb	1
Cp4.1LG20g03540	6.988746959	0.333187536	968Rb	1
Cp4.1LG06g07580	6.729548222	4.015230417	968Rb	1
Cp4.1LG12g05590	6.513123372	-0.987911683	968Rb	1
Cp4.1LG17g00690	6.122942222	0.722952373	968Rb	1
Cp4.1LG15g01210	5.911592873	2.575950298	968Rb	1
Cp4.1LG05g03740	5.727851919	1.665880756	968Rb	1
Cp4.1LG06g07550	5.293787154	3.088331234	968Rb	1
Cp4.1LG19g08030	5.104585925	2.646342362	968Rb	1
Cp4.1LG15g04850	5.06778169	1.843433821	968Rb	1
Cp4.1LG12g01690	5.021828724	0.668852969	968Rb	1
Cp4.1LG08g04990	4.955404005	1.504594529	968Rb	1
Cp4.1LG09g11280	4.955057121	0.835399891	968Rb	1
Cp4.1LG07g08190	4.903623891	1.966231033	968Rb	1
Cp4.1LG11g02670	4.800987471	-0.84656167	968Rb	1
Cp4.1LG18g03530	4.780754763	-0.980230813	968Rb	1
Cp4.1LG13g00200	4.493239196	0.427180538	968Rb	1
Cp4.1LG03g12480	4.44641379	3.174335827	968Rb	1
Cp4.1LG02g12520	4.43729636	0.431595585	968Rb	1
Cp4.1LG19g09250	4.253165885	-0.814467461	968Rb	1
Cp4.1LG03g12120	4.1337548	0.975726771	968Rb	1
Cp4.1LG20g01570	4.055246055	-0.242573397	968Rb	1
Cp4.1LG15g04130	3.990018943	3.346878503	968Rb	1
Cp4.1LG16g02370	3.978822887	1.44987636	968Rb	1
Cp4.1LG19g08590	3.923363461	2.30593439	968Rb	1
Cp4.1LG05g00730	3.872305319	1.032804306	968Rb	1
Cp4.1LG01g20800	3.782888537	0.919251665	968Rb	1
Cp4.1LG01g13420	3.729519989	-0.591401293	968Rb	1
Cp4.1LG04g09930	3.618797191	0.170064304	968Rb	1
Cp4.1LG09g04400	3.502889476	-0.587752108	968Rb	1
Cp4.1LG10g04260	3.482334978	0.149962935	968Rb	1
Cp4.1LG20g03180	3.478674227	2.508040056	968Rb	1
Cp4.1LG15g02040	3.445917027	0.511868599	968Rb	1
Cp4.1LG09g05490	3.425058058	0.701072225	968Rb	1
Cp4.1LG09g01610	3.397969802	-0.23533092	968Rb	1
Cp4.1LG03g17620	3.389953694	1.787397763	968Rb	1
Cp4.1LG04g01550	3.126655696	2.86177545	968Rb	1
Cp4.1LG18g04690	3.028926854	3.409129857	968Rb	1
Cp4.1LG16g00120	2.945774104	0.637354355	968Rb	1
Cp4.1LG05g08750	2.939420715	1.029863421	968Rb	1
Cp4.1LG02g05990	2.85308064	2.498632275	968Rb	1
Cp4.1LG19g01700	2.822641641	1.347819441	968Rb	1
Cp4.1LG19g12140	2.768670993	-0.046533494	968Rb	1
Cp4.1LG03g18450	2.710423236	1.448963123	968Rb	1
Cp4.1LG05g07980	2.702406068	1.090402042	968Rb	1
Cp4.1LG00g01560	2.673719787	-0.141095557	968Rb	1
Cp4.1LG14g00820	2.63975421	3.818702451	968Rb	1
Cp4.1LG11g05830	2.612702282	-0.391852893	968Rb	1
Cp4.1LG19g00700	2.591241851	2.850514808	968Rb	1
Cp4.1LG07g02900	2.570986445	0.975181033	968Rb	1
Cp4.1LG03g02350	2.505734819	0.900327916	968Rb	1
Cp4.1LG13g08390	2.420070717	3.288634803	968Rb	1
Cp4.1LG12g04180	2.419442116	0.933440325	968Rb	1
Cp4.1LG16g07250	2.414354832	0.377512355	968Rb	1
Cp4.1LG06g04790	2.392523753	1.581001552	968Rb	1
Cp4.1LG05g00200	2.367296054	-0.017642837	968Rb	1
Cp4.1LG18g04050	2.294981082	1.974887367	968Rb	1
Cp4.1LG11g07320	2.286844281	1.606742869	968Rb	1
Cp4.1LG14g03540	2.229565983	1.256513309	968Rb	1
Cp4.1LG09g08390	2.229529095	1.454649825	968Rb	1
Cp4.1LG05g06680	2.22559183	0.287227885	968Rb	1
Cp4.1LG20g03720	2.221026992	1.437882974	968Rb	1
Cp4.1LG10g09540	2.181684698	3.494014318	968Rb	1
Cp4.1LG03g00100	2.179976702	3.748499919	968Rb	1
Cp4.1LG08g07980	2.177736872	2.672595497	968Rb	1
Cp4.1LG20g06260	2.13335393	2.138009269	968Rb	1
Cp4.1LG04g01260	2.115390353	1.815570664	968Rb	1
Cp4.1LG18g02560	2.093418991	3.229095004	968Rb	1
Cp4.1LG03g14310	2.089492427	3.675879557	968Rb	1
Cp4.1LG07g11410	2.079350734	2.445503529	968Rb	1
Cp4.1LG09g05840	2.067742637	3.252470156	968Rb	1
Cp4.1LG08g00890	2.027657091	1.173501322	968Rb	1
Cp4.1LG14g00580	2.026325711	1.551552655	968Rb	1
Cp4.1LG03g02600	2.018590044	1.893232584	968Rb	1
Cp4.1LG01g17480	1.996347192	0.719480738	968Rb	1
Cp4.1LG16g05390	1.987218561	2.677365379	968Rb	1
Cp4.1LG05g00550	1.96518486	0.653754006	968Rb	1
Cp4.1LG01g05960	1.964531734	2.64326791	968Rb	1
Cp4.1LG19g07700	1.960998559	2.795473371	968Rb	1
Cp4.1LG06g09480	1.931880867	1.313497332	968Rb	1
Cp4.1LG15g01630	1.896112671	2.160322594	968Rb	1
Cp4.1LG08g02020	1.879853594	2.869860636	968Rb	1
Cp4.1LG20g01150	1.87014661	2.186475727	968Rb	1
Cp4.1LG01g03740	1.841435448	3.503593365	968Rb	1
Cp4.1LG18g06090	1.832676861	2.482741098	968Rb	1
Cp4.1LG14g06330	1.80619707	3.34691184	968Rb	1
Cp4.1LG03g14090	1.769644676	0.302284531	968Rb	1
Cp4.1LG00g15140	1.757265037	3.260564452	968Rb	1
Cp4.1LG04g00990	1.738764344	2.539445771	968Rb	1
Cp4.1LG03g06310	1.713131337	2.83368415	968Rb	1
Cp4.1LG20g00540	1.683697394	3.321656548	968Rb	1
Cp4.1LG04g03540	1.634624423	3.480139039	968Rb	1
Cp4.1LG08g00100	1.627171488	2.435405719	968Rb	1
Cp4.1LG02g14290	1.60554845	3.192869866	968Rb	1
Cp4.1LG13g01980	1.60419831	1.706972506	968Rb	1
Cp4.1LG17g05360	1.580234143	2.103729537	968Rb	1
Cp4.1LG02g12600	1.576491436	2.291078994	968Rb	1
Cp4.1LG10g06510	1.574543988	3.093222958	968Rb	1
Cp4.1LG01g17560	1.5429031	1.942451636	968Rb	1
Cp4.1LG03g16220	1.522324629	3.001389955	968Rb	1
Cp4.1LG09g08890	1.520535419	2.262275548	968Rb	1
Cp4.1LG00g02980	1.504497818	3.269790016	968Rb	1
Cp4.1LG10g02290	1.500011216	2.258117539	968Rb	1
Cp4.1LG02g06370	1.492573536	3.326704383	968Rb	1
Cp4.1LG02g02340	1.471225322	1.911439246	968Rb	1
Cp4.1LG08g00170	1.451942098	2.922714919	968Rb	1
Cp4.1LG05g00460	1.441153001	2.754944517	968Rb	1
Cp4.1LG05g06270	1.42450491	2.506381491	968Rb	1
Cp4.1LG01g24350	1.402486365	1.894827829	968Rb	1
Cp4.1LG02g16100	1.397798089	3.078272543	968Rb	1
Cp4.1LG13g04020	1.3642373	2.853996564	968Rb	1
Cp4.1LG00g06590	1.357204782	1.60595288	968Rb	1
Cp4.1LG08g00070	1.345542985	3.015364549	968Rb	1
Cp4.1LG03g09350	1.327782052	2.534632792	968Rb	1
Cp4.1LG13g02240	1.317153655	2.30456112	968Rb	1
Cp4.1LG05g11270	1.31187918	3.130453453	968Rb	1
Cp4.1LG01g20470	1.310874908	2.067435219	968Rb	1
Cp4.1LG19g00400	1.282019609	3.23149103	968Rb	1
Cp4.1LG16g09310	1.2326373	2.833065635	968Rb	1
Cp4.1LG18g09070	1.232339596	2.523349974	968Rb	1
Cp4.1LG01g06480	1.219011405	3.257135994	968Rb	1
Cp4.1LG08g10790	1.200139603	2.897096986	968Rb	1
Cp4.1LG02g17190	1.093073259	2.660118696	968Rb	1
Cp4.1LG06g07290	1.050904471	3.196243567	968Rb	1
Cp4.1LG12g05900	1.030904681	3.23528944	968Rb	1
Cp4.1LG11g00260	0.872066934	2.914553844	968Rb	1
Cp4.1LG01g07750	9.856972404	0.514517838	TF	1
Cp4.1LG03g10070	9.214473962	0.338605042	TF	1
Cp4.1LG14g05130	8.83182435	-0.321048816	TF	1
Cp4.1LG11g05170	8.743632206	-0.86965157	TF	1
Cp4.1LG01g03610	7.592841651	-0.955775972	TF	1
Cp4.1LG08g08020	6.750008137	0.390107505	TF	1
Cp4.1LG02g12520	6.642074013	0.431595585	TF	1
Cp4.1LG15g07540	5.745571937	4.24968542	TF	1
Cp4.1LG10g02040	5.501577934	-0.200934041	TF	1
Cp4.1LG08g03530	5.413103423	-0.762764664	TF	1
Cp4.1LG03g01420	4.835845397	0.944948128	TF	1
Cp4.1LG11g08810	4.804847306	0.725762169	TF	1
Cp4.1LG17g06540	4.743763685	1.331495638	TF	1
Cp4.1LG15g00570	4.643274238	3.549842257	TF	1
Cp4.1LG10g02630	4.537063243	0.383394674	TF	1
Cp4.1LG19g04930	4.321040883	-0.756282982	TF	1
Cp4.1LG03g00100	4.153341513	3.748499919	TF	1
Cp4.1LG12g06580	4.132002292	-0.643362846	TF	1
Cp4.1LG17g08200	4.125670493	-1.14587572	TF	1
Cp4.1LG06g09480	4.116311994	1.313497332	TF	1
Cp4.1LG13g09490	4.080601703	-0.587687755	TF	1
Cp4.1LG12g05450	4.040908388	-0.311910521	TF	1
Cp4.1LG04g15150	4.021918995	2.410515571	TF	1
Cp4.1LG15g03580	3.981630883	-0.989487886	TF	1
Cp4.1LG19g04810	3.962937295	0.524692789	TF	1
Cp4.1LG14g09730	3.911258445	1.928594901	TF	1
Cp4.1LG02g09750	3.831249016	0.878114082	TF	1
Cp4.1LG09g03430	3.730196013	-0.057487681	TF	1
Cp4.1LG03g08240	3.690694161	-0.618597575	TF	1
Cp4.1LG02g14470	3.680262453	1.42937637	TF	1
Cp4.1LG17g05850	3.660112332	1.475067626	TF	1
Cp4.1LG10g10160	3.578760808	-0.116523197	TF	1
Cp4.1LG00g02110	3.573020485	1.980078003	TF	1
Cp4.1LG12g00450	3.4452254	1.58027495	TF	1
Cp4.1LG17g06100	3.437410959	1.916337778	TF	1
Cp4.1LG14g01340	3.423886746	1.578236911	TF	1
Cp4.1LG14g05790	3.374146393	-1.018085768	TF	1
Cp4.1LG04g13870	3.371192036	1.72873837	TF	1
Cp4.1LG01g05110	3.36863206	-1.017285049	TF	1
Cp4.1LG20g01990	3.300118651	2.184815175	TF	1
Cp4.1LG10g08120	3.275013012	2.131972189	TF	1
Cp4.1LG10g01670	3.272139497	-1.002906426	TF	1
Cp4.1LG04g03540	3.157094426	3.480139039	TF	1
Cp4.1LG13g07200	3.147727223	-1.200921834	TF	1
Cp4.1LG09g07410	3.147323666	2.654927251	TF	1
Cp4.1LG11g11460	3.14121647	-0.532335371	TF	1
Cp4.1LG01g00250	3.109136859	1.788787481	TF	1
Cp4.1LG07g08140	3.078051362	1.178769214	TF	1
Cp4.1LG16g04100	3.046876088	0.897586062	TF	1
Cp4.1LG09g02660	3.030216363	1.090316474	TF	1
Cp4.1LG18g02290	3.022356972	1.612153783	TF	1
Cp4.1LG17g07570	3.021777691	1.006667	TF	1
Cp4.1LG12g10950	3.017076807	1.132841672	TF	1
Cp4.1LG20g04680	2.895458012	-0.261540848	TF	1
Cp4.1LG20g01300	2.882845021	0.836998669	TF	1
Cp4.1LG03g11180	2.863357255	2.117133492	TF	1
Cp4.1LG13g03330	2.86283079	0.319799135	TF	1
Cp4.1LG18g03180	2.823090871	1.274992239	TF	1
Cp4.1LG03g16350	2.813923688	0.157631903	TF	1
Cp4.1LG01g20800	2.788413031	0.919251665	TF	1
Cp4.1LG19g03230	2.720893435	1.644559914	TF	1
Cp4.1LG12g04160	2.709553525	1.631784962	TF	1
Cp4.1LG12g08120	2.704089654	2.667088647	TF	1
Cp4.1LG11g09390	2.694870811	3.587098949	TF	1
Cp4.1LG19g02840	2.67339686	3.335955691	TF	1
Cp4.1LG20g07200	2.653692814	-0.788023251	TF	1
Cp4.1LG03g05140	2.653582645	0.915066964	TF	1
Cp4.1LG08g09050	2.652449855	2.60284531	TF	1
Cp4.1LG11g03300	2.649313486	2.582819351	TF	1
Cp4.1LG02g05220	2.631812686	1.319062865	TF	1
Cp4.1LG19g10190	2.608563028	1.884674676	TF	1
Cp4.1LG19g10650	2.59477249	2.133811075	TF	1
Cp4.1LG01g10400	2.588294341	0.679856501	TF	1
Cp4.1LG14g09110	2.569929301	1.032025695	TF	1
Cp4.1LG08g09570	2.555419181	0.639839703	TF	1
Cp4.1LG01g25810	2.523460127	1.279248529	TF	1
Cp4.1LG08g00890	2.520513465	1.173501322	TF	1
Cp4.1LG17g09910	2.520133123	3.781909932	TF	1
Cp4.1LG01g00110	2.516178675	0.617633168	TF	1
Cp4.1LG13g06180	2.51564686	1.881540142	TF	1
Cp4.1LG13g09460	2.495283904	2.874047213	TF	1
Cp4.1LG16g02350	2.494172042	0.667937558	TF	1
Cp4.1LG03g08880	2.420467653	0.663657793	TF	1
Cp4.1LG10g10530	2.378810615	2.154377438	TF	1
Cp4.1LG17g03160	2.376429331	1.560029461	TF	1
Cp4.1LG17g04350	2.357035005	0.798841072	TF	1
Cp4.1LG19g11360	2.35628095	1.437267477	TF	1
Cp4.1LG10g04140	2.344828051	2.615988092	TF	1
Cp4.1LG11g02450	2.343262234	0.358088684	TF	1
Cp4.1LG17g07790	2.339649519	1.5918252	TF	1
Cp4.1LG09g11030	2.329349602	0.343815342	TF	1
Cp4.1LG04g03380	2.291682416	-0.012048774	TF	1
Cp4.1LG01g05040	2.285898318	3.417686611	TF	1
Cp4.1LG14g09630	2.270647545	3.615811944	TF	1
Cp4.1LG08g13920	2.256640825	1.786827822	TF	1
Cp4.1LG10g00890	2.25563633	1.399003597	TF	1
Cp4.1LG05g12500	2.243675693	0.815119102	TF	1
Cp4.1LG17g01560	2.237745203	1.597964578	TF	1
Cp4.1LG17g02520	2.230968573	0.501532756	TF	1
Cp4.1LG16g07250	2.198600824	0.377512355	TF	1
Cp4.1LG10g10440	2.198203469	0.332198293	TF	1
Cp4.1LG01g04940	2.178795231	1.424502227	TF	1
Cp4.1LG11g03940	2.164404873	1.481496652	TF	1
Cp4.1LG08g02550	2.159669019	3.312184738	TF	1
Cp4.1LG12g06170	2.149007036	3.72338251	TF	1
Cp4.1LG00g09280	2.141851335	1.218445922	TF	1
Cp4.1LG03g05290	2.104526441	1.578735927	TF	1
Cp4.1LG12g05720	2.097254967	0.074922038	TF	1
Cp4.1LG02g03530	2.044803668	3.391230781	TF	1
Cp4.1LG09g05580	2.011467212	2.032711332	TF	1
Cp4.1LG05g01810	1.98807809	0.597796267	TF	1
Cp4.1LG07g08830	1.95974492	1.770233862	TF	1
Cp4.1LG05g14510	1.958408761	0.257697892	TF	1
Cp4.1LG17g02070	1.913697004	1.372586389	TF	1
Cp4.1LG16g06850	1.889355546	1.126200421	TF	1
Cp4.1LG19g09750	1.876629575	1.074490875	TF	1
Cp4.1LG00g03190	1.871453211	2.232081693	TF	1
Cp4.1LG08g03710	1.864130217	2.906044364	TF	1
Cp4.1LG06g01620	1.842006738	2.412965347	TF	1
Cp4.1LG15g05440	1.829474082	3.017875848	TF	1
Cp4.1LG10g06750	1.805540211	3.027549421	TF	1
Cp4.1LG07g07870	1.802710194	2.09137206	TF	1
Cp4.1LG05g07940	1.756495138	1.201131241	TF	1
Cp4.1LG03g10540	1.739861941	3.259674901	TF	1
Cp4.1LG20g03920	1.724693244	3.376086049	TF	1
Cp4.1LG15g08740	1.724506486	3.44000664	TF	1
Cp4.1LG11g04690	1.720890141	2.247769556	TF	1
Cp4.1LG14g02290	1.71905939	2.774834113	TF	1
Cp4.1LG01g11960	1.715692145	2.734503231	TF	1
Cp4.1LG14g01610	1.684759345	2.864926632	TF	1
Cp4.1LG10g05550	1.67958469	2.228669526	TF	1
Cp4.1LG03g16220	1.669279941	3.001389955	TF	1
Cp4.1LG10g00970	1.667763851	0.291595487	TF	1
Cp4.1LG16g05150	1.648284982	2.739544626	TF	1
Cp4.1LG09g10350	1.631517104	2.733310109	TF	1
Cp4.1LG11g00980	1.630861567	2.016824526	TF	1
Cp4.1LG16g03200	1.625772456	2.232771986	TF	1
Cp4.1LG11g00380	1.62332063	2.100313757	TF	1
Cp4.1LG20g09100	1.61404848	1.308308059	TF	1
Cp4.1LG08g08220	1.603288175	1.779339228	TF	1
Cp4.1LG10g07170	1.588870061	1.187814525	TF	1
Cp4.1LG01g17790	1.5821389	2.521418653	TF	1
Cp4.1LG03g03460	1.555006991	1.465471077	TF	1
Cp4.1LG03g01130	1.545501668	2.049858881	TF	1
Cp4.1LG10g05360	1.519214766	1.882169914	TF	1
Cp4.1LG01g00160	1.506009897	3.177424839	TF	1
Cp4.1LG08g04620	1.496347526	1.008552303	TF	1
Cp4.1LG05g00160	1.493509782	1.866811623	TF	1
Cp4.1LG06g00600	1.488996356	1.473171556	TF	1
Cp4.1LG01g07020	1.487084114	2.266557736	TF	1
Cp4.1LG04g14910	1.463048582	3.263808741	TF	1
Cp4.1LG01g22510	1.462868212	2.65245525	TF	1
Cp4.1LG19g10550	1.459610659	2.370292611	TF	1
Cp4.1LG14g07070	1.457672595	2.216550664	TF	1
Cp4.1LG19g09610	1.448257567	3.395445015	TF	1
Cp4.1LG12g08950	1.436037873	2.284805835	TF	1
Cp4.1LG03g12830	1.431977003	2.650761698	TF	1
Cp4.1LG19g04980	1.423506355	3.367320558	TF	1
Cp4.1LG14g04650	1.419505593	2.637591192	TF	1
Cp4.1LG02g02340	1.418086467	1.911439246	TF	1
Cp4.1LG08g03030	1.408753016	3.200030108	TF	1
Cp4.1LG01g03050	1.408492403	1.2943402	TF	1
Cp4.1LG03g01110	1.396722945	2.511778686	TF	1
Cp4.1LG05g01110	1.389496772	2.356932811	TF	1
Cp4.1LG17g06780	1.38903336	1.44141643	TF	1
Cp4.1LG09g02920	1.386231113	1.473703324	TF	1
Cp4.1LG03g12460	1.386196028	3.362706265	TF	1
Cp4.1LG19g11590	1.373253064	1.822659291	TF	1
Cp4.1LG11g05930	1.371173721	1.691952906	TF	1
Cp4.1LG10g01280	1.367705678	2.052850692	TF	1
Cp4.1LG02g10460	1.360686075	1.587688781	TF	1
Cp4.1LG02g06130	1.354171227	1.318385497	TF	1
Cp4.1LG09g10340	1.329143524	1.592662336	TF	1
Cp4.1LG08g07710	1.327175801	2.416429156	TF	1
Cp4.1LG17g05190	1.326745122	2.469010602	TF	1
Cp4.1LG03g10480	1.3034025	2.140152707	TF	1
Cp4.1LG20g02120	1.2967051	3.225604854	TF	1
Cp4.1LG15g03390	1.2921466	3.090461556	TF	1
Cp4.1LG02g03040	1.28849488	2.020761417	TF	1
Cp4.1LG20g08170	1.28631465	2.534875997	TF	1
Cp4.1LG05g01700	1.2806776	2.893416785	TF	1
Cp4.1LG07g02520	1.278923939	1.968689901	TF	1
Cp4.1LG04g09370	1.262295522	2.394115949	TF	1
Cp4.1LG00g08830	1.258087159	2.122391229	TF	1
Cp4.1LG08g05760	1.241216342	2.119014833	TF	1
Cp4.1LG09g05330	1.235549128	3.235729742	TF	1
Cp4.1LG13g09430	1.234759289	1.930906035	TF	1
Cp4.1LG14g02320	1.2279246	1.419362787	TF	1
Cp4.1LG06g07910	1.217346304	2.769827075	TF	1
Cp4.1LG07g11330	1.216949885	3.166404249	TF	1
Cp4.1LG19g09780	1.211996018	2.400070573	TF	1
Cp4.1LG01g03100	1.210336569	2.977281479	TF	1
Cp4.1LG13g04020	1.204163602	2.853996564	TF	1
Cp4.1LG09g03450	1.199152372	1.833780468	TF	1
Cp4.1LG14g05230	1.173785042	3.24394416	TF	1
Cp4.1LG18g07630	1.171959896	2.976505468	TF	1
Cp4.1LG01g18890	1.161463864	3.018164119	TF	1
Cp4.1LG04g14120	1.145167837	3.118941945	TF	1
Cp4.1LG02g08160	1.134172893	2.128885254	TF	1
Cp4.1LG09g06970	1.081836814	2.673005891	TF	1
Cp4.1LG16g09310	1.078949886	2.833065635	TF	1
Cp4.1LG15g00060	1.061907013	2.584849526	TF	1
Cp4.1LG14g05920	1.057607453	2.778210555	TF	1
Cp4.1LG10g06710	1.051030367	2.229642415	TF	1
Cp4.1LG19g00400	1.043207217	3.23149103	TF	1
Cp4.1LG19g07040	1.040124282	2.1018945	TF	1
Cp4.1LG09g02150	1.005833291	3.007972625	TF	1
Cp4.1LG02g00240	1.004926427	2.837244156	TF	1
Cp4.1LG02g10090	0.995806188	3.068328753	TF	1
Cp4.1LG05g07580	0.988720384	2.679703676	TF	1
Cp4.1LG02g14030	0.976806242	2.863197136	TF	1
Cp4.1LG18g05690	0.96578586	2.700268764	TF	1
Cp4.1LG02g03990	0.951973498	3.168197521	TF	1
Cp4.1LG09g11640	0.944211863	3.054013795	TF	1
Cp4.1LG10g09110	0.92970318	2.239478016	TF	1
Cp4.1LG08g13970	0.869840404	3.040801499	TF	1
Cp4.1LG02g14540	0.845605753	2.819021668	TF	1
Cp4.1LG02g10650	0.828729193	2.979310805	TF	1
Cp4.1LG03g11820	0.740470918	2.882927012	TF	1
Cp4.1LG08g09950	-0.544179112	6.152282415	968Rb	2
Cp4.1LG05g10380	-0.575638746	7.153546351	968Rb	2
Cp4.1LG08g12720	-0.617159097	6.627916021	968Rb	2
Cp4.1LG03g07490	-0.617291037	5.332026896	968Rb	2
Cp4.1LG11g00880	-0.628512046	5.149742374	968Rb	2
Cp4.1LG04g09680	-0.635814766	5.226206486	968Rb	2
Cp4.1LG15g01750	-0.646618393	6.432418919	968Rb	2
Cp4.1LG13g05880	-0.647647811	4.732342852	968Rb	2
Cp4.1LG14g09800	-0.649994032	4.287555469	968Rb	2
Cp4.1LG18g05570	-0.654064471	4.112320827	968Rb	2
Cp4.1LG07g05210	-0.657365062	6.330987776	968Rb	2
Cp4.1LG01g16510	-0.667308209	6.050829445	968Rb	2
Cp4.1LG01g13690	-0.674588326	6.622384456	968Rb	2
Cp4.1LG17g05620	-0.674703221	6.551820641	968Rb	2
Cp4.1LG01g04370	-0.6817013	5.922650668	968Rb	2
Cp4.1LG00g00820	-0.688020508	5.52573661	968Rb	2
Cp4.1LG06g05300	-0.709746841	5.798580105	968Rb	2
Cp4.1LG03g09810	-0.719725348	6.78015151	968Rb	2
Cp4.1LG16g05920	-0.728035469	6.234651135	968Rb	2
Cp4.1LG08g00530	-0.740766569	3.954566355	968Rb	2
Cp4.1LG10g10660	-0.762412782	5.587034628	968Rb	2
Cp4.1LG03g06220	-0.764330288	5.023176251	968Rb	2
Cp4.1LG01g20210	-0.768709398	5.016321282	968Rb	2
Cp4.1LG02g01580	-0.79075948	5.831285356	968Rb	2
Cp4.1LG12g06880	-0.794261858	5.263022166	968Rb	2
Cp4.1LG04g15820	-0.798195175	8.162948334	968Rb	2
Cp4.1LG10g09400	-0.799909383	5.293725754	968Rb	2
Cp4.1LG02g06260	-0.802052189	6.534550416	968Rb	2
Cp4.1LG05g03420	-0.80861212	7.166173011	968Rb	2
Cp4.1LG12g06360	-0.810881045	4.596427541	968Rb	2
Cp4.1LG02g01830	-0.812259234	4.814659546	968Rb	2
Cp4.1LG12g01960	-0.81576751	4.679151766	968Rb	2
Cp4.1LG11g11940	-0.819765301	5.26395172	968Rb	2
Cp4.1LG09g11340	-0.827841954	4.387214132	968Rb	2
Cp4.1LG03g11010	-0.845389596	7.881681632	968Rb	2
Cp4.1LG18g06380	-0.853953313	3.274507053	968Rb	2
Cp4.1LG01g01790	-0.869161178	3.369501763	968Rb	2
Cp4.1LG20g02030	-0.887205623	3.837138759	968Rb	2
Cp4.1LG02g04320	-0.890930113	4.983844623	968Rb	2
Cp4.1LG18g09290	-0.891186729	3.906127479	968Rb	2
Cp4.1LG03g02090	-0.902302055	3.803255001	968Rb	2
Cp4.1LG05g03490	-0.910481177	5.660931015	968Rb	2
Cp4.1LG03g04270	-0.910609937	9.068202214	968Rb	2
Cp4.1LG09g00130	-0.918708833	6.529780306	968Rb	2
Cp4.1LG15g07230	-0.928878414	4.691661308	968Rb	2
Cp4.1LG02g01790	-0.936709397	3.522837396	968Rb	2
Cp4.1LG05g14420	-0.937099872	4.021283848	968Rb	2
Cp4.1LG03g11350	-0.944197718	5.764217963	968Rb	2
Cp4.1LG08g00840	-0.949867286	5.579188132	968Rb	2
Cp4.1LG03g16120	-0.954467519	8.036579898	968Rb	2
Cp4.1LG10g05480	-0.981284833	6.457638962	968Rb	2
Cp4.1LG09g00880	-0.984416599	6.793020296	968Rb	2
Cp4.1LG02g17020	-1.001204903	9.509035133	968Rb	2
Cp4.1LG13g07390	-1.009583554	3.890095509	968Rb	2
Cp4.1LG01g01870	-1.01586787	6.49048975	968Rb	2
Cp4.1LG03g04790	-1.022693226	4.632849701	968Rb	2
Cp4.1LG08g11610	-1.023741149	5.997980123	968Rb	2
Cp4.1LG07g06910	-1.031532265	7.55267238	968Rb	2
Cp4.1LG05g12880	-1.046099862	9.228576475	968Rb	2
Cp4.1LG18g08980	-1.052075214	3.692503483	968Rb	2
Cp4.1LG19g07710	-1.066294203	5.054433846	968Rb	2
Cp4.1LG04g05340	-1.166930882	5.06442818	968Rb	2
Cp4.1LG11g04410	-1.187823434	5.71283211	968Rb	2
Cp4.1LG06g08050	-1.189277856	3.429515018	968Rb	2
Cp4.1LG13g07070	-1.222805479	7.507242911	968Rb	2
Cp4.1LG17g05440	-1.245963551	4.105262421	968Rb	2
Cp4.1LG10g01290	-1.256749583	5.658626637	968Rb	2
Cp4.1LG17g06330	-1.257821239	4.526978329	968Rb	2
Cp4.1LG13g06580	-1.273770967	7.708207303	968Rb	2
Cp4.1LG01g05160	-1.282019153	3.763640859	968Rb	2
Cp4.1LG05g03870	-1.365439073	3.791119574	968Rb	2
Cp4.1LG05g05270	-1.433065905	6.151755203	968Rb	2
Cp4.1LG15g04070	-1.441037747	4.125913167	968Rb	2
Cp4.1LG08g04300	-1.463696524	5.215847809	968Rb	2
Cp4.1LG09g05000	-1.504416934	5.067395292	968Rb	2
Cp4.1LG14g10690	-1.572406798	4.637819986	968Rb	2
Cp4.1LG02g12540	-1.583231291	4.068336216	968Rb	2
Cp4.1LG12g03300	-1.593555905	5.087013926	968Rb	2
Cp4.1LG03g01280	-1.621603147	6.240854492	968Rb	2
Cp4.1LG15g06060	-1.663102115	4.686425059	968Rb	2
Cp4.1LG12g01770	-1.666408762	5.673800196	968Rb	2
Cp4.1LG09g06420	-1.739674684	4.50874394	968Rb	2
Cp4.1LG20g01980	-1.809624558	6.039547629	968Rb	2
Cp4.1LG02g11930	-1.817740485	5.867975141	968Rb	2
Cp4.1LG11g03100	-1.859518876	4.112485043	968Rb	2
Cp4.1LG04g12310	-1.960000171	7.693688753	968Rb	2
Cp4.1LG03g04900	-2.116227211	6.326732641	968Rb	2
Cp4.1LG16g01110	-2.145495864	5.132518554	968Rb	2
Cp4.1LG02g08010	-2.166154819	8.611819519	968Rb	2
Cp4.1LG19g04640	-2.185458462	4.446491771	968Rb	2
Cp4.1LG09g05760	-2.312799171	5.241868776	968Rb	2
Cp4.1LG07g03630	-2.639601114	7.744505256	968Rb	2
Cp4.1LG16g04470	-3.236240691	6.433874273	968Rb	2
Cp4.1LG09g00180	-0.463367444	6.074135518	TF	2
Cp4.1LG08g02760	-0.4888461	4.861122845	TF	2
Cp4.1LG01g15260	-0.496552301	7.438151703	TF	2
Cp4.1LG15g06720	-0.497443754	5.239206611	TF	2
Cp4.1LG03g07060	-0.514068654	4.93793438	TF	2
Cp4.1LG05g11610	-0.517662284	5.111063123	TF	2
Cp4.1LG14g09430	-0.532732797	7.057600741	TF	2
Cp4.1LG13g03300	-0.536777756	5.756250665	TF	2
Cp4.1LG15g04550	-0.543124524	5.235111866	TF	2
Cp4.1LG11g02780	-0.547109104	6.800352897	TF	2
Cp4.1LG02g07100	-0.548715918	4.631071851	TF	2
Cp4.1LG02g05270	-0.561897898	5.359089212	TF	2
Cp4.1LG12g05940	-0.564792293	5.717414816	TF	2
Cp4.1LG08g00060	-0.565086504	4.977073049	TF	2
Cp4.1LG05g08520	-0.566342593	4.767114112	TF	2
Cp4.1LG09g02960	-0.566919699	5.688513301	TF	2
Cp4.1LG03g01960	-0.567524585	4.743124162	TF	2
Cp4.1LG17g06730	-0.572124976	5.094222498	TF	2
Cp4.1LG10g11130	-0.579385804	4.521916873	TF	2
Cp4.1LG19g08290	-0.580466019	5.278101078	TF	2
Cp4.1LG14g06750	-0.583755748	6.777431837	TF	2
Cp4.1LG07g10970	-0.583857965	6.208109864	TF	2
Cp4.1LG10g03080	-0.586466388	7.622341947	TF	2
Cp4.1LG03g06230	-0.589014229	6.1057577	TF	2
Cp4.1LG04g01640	-0.607225951	4.717162857	TF	2
Cp4.1LG01g11290	-0.609177808	5.299307675	TF	2
Cp4.1LG14g02990	-0.611455027	5.985903964	TF	2
Cp4.1LG01g15930	-0.612373186	4.982522409	TF	2
Cp4.1LG01g01650	-0.616457348	5.786140513	TF	2
Cp4.1LG05g03360	-0.618661145	5.697701617	TF	2
Cp4.1LG11g01220	-0.619102361	7.045560316	TF	2
Cp4.1LG16g06300	-0.628136521	6.455564818	TF	2
Cp4.1LG18g02410	-0.630035453	5.69304673	TF	2
Cp4.1LG02g01940	-0.63259665	5.348439051	TF	2
Cp4.1LG18g07800	-0.634196249	6.78401943	TF	2
Cp4.1LG04g05370	-0.644720942	3.986560207	TF	2
Cp4.1LG11g05490	-0.646531326	3.729376684	TF	2
Cp4.1LG07g01750	-0.647487806	5.818262485	TF	2
Cp4.1LG16g07850	-0.648163775	5.606034084	TF	2
Cp4.1LG03g10860	-0.65217165	6.574507525	TF	2
Cp4.1LG03g06620	-0.655885314	4.393396676	TF	2
Cp4.1LG02g07020	-0.658439926	4.556367731	TF	2
Cp4.1LG01g23060	-0.661120518	6.338408438	TF	2
Cp4.1LG05g05120	-0.664901694	4.528789364	TF	2
Cp4.1LG09g05140	-0.66528006	8.314093644	TF	2
Cp4.1LG04g07130	-0.666489935	5.821507479	TF	2
Cp4.1LG03g16020	-0.668973593	5.261046401	TF	2
Cp4.1LG07g11500	-0.671559616	4.923485978	TF	2
Cp4.1LG11g06020	-0.674971922	4.898391818	TF	2
Cp4.1LG07g06570	-0.676663978	6.447894529	TF	2
Cp4.1LG02g14820	-0.681596848	4.7744441	TF	2
Cp4.1LG05g13160	-0.681934813	4.843277124	TF	2
Cp4.1LG10g02030	-0.682596077	4.490505746	TF	2
Cp4.1LG20g00920	-0.683762366	4.576531775	TF	2
Cp4.1LG03g11540	-0.686287635	4.132268684	TF	2
Cp4.1LG01g25100	-0.686721145	6.371733135	TF	2
Cp4.1LG18g06290	-0.688958794	5.206860351	TF	2
Cp4.1LG02g02250	-0.689832381	6.804145118	TF	2
Cp4.1LG04g12210	-0.69304831	6.982557654	TF	2
Cp4.1LG01g06410	-0.69344228	6.749198476	TF	2
Cp4.1LG16g07220	-0.693640012	5.618988742	TF	2
Cp4.1LG05g08660	-0.700501748	4.663244804	TF	2
Cp4.1LG02g16540	-0.701614582	5.855265346	TF	2
Cp4.1LG13g00280	-0.702653577	5.195869462	TF	2
Cp4.1LG20g01520	-0.702858396	3.966159273	TF	2
Cp4.1LG15g03060	-0.704062843	3.903062417	TF	2
Cp4.1LG19g07580	-0.705189518	3.526693323	TF	2
Cp4.1LG19g11480	-0.707541607	6.90162942	TF	2
Cp4.1LG01g25880	-0.71650119	4.195547611	TF	2
Cp4.1LG16g02470	-0.720205023	5.409846227	TF	2
Cp4.1LG06g07590	-0.720868786	3.481377156	TF	2
Cp4.1LG18g03550	-0.721564337	5.186096648	TF	2
Cp4.1LG01g09380	-0.722200533	4.530264853	TF	2
Cp4.1LG02g03300	-0.725511489	4.540740055	TF	2
Cp4.1LG06g02670	-0.726684743	5.84472114	TF	2
Cp4.1LG17g01690	-0.726790618	5.702958698	TF	2
Cp4.1LG02g10320	-0.726876896	5.675599415	TF	2
Cp4.1LG19g04540	-0.72921396	9.195412222	TF	2
Cp4.1LG10g00300	-0.731872226	6.430233305	TF	2
Cp4.1LG19g10030	-0.732684584	6.863539408	TF	2
Cp4.1LG17g06070	-0.733251204	4.324231014	TF	2
Cp4.1LG08g06710	-0.735526715	5.38224593	TF	2
Cp4.1LG01g09250	-0.736780947	7.879420427	TF	2
Cp4.1LG01g00840	-0.746643568	5.768649719	TF	2
Cp4.1LG01g10240	-0.747932812	3.582232245	TF	2
Cp4.1LG01g07550	-0.74992941	5.921500558	TF	2
Cp4.1LG10g10340	-0.750173097	8.527425613	TF	2
Cp4.1LG08g05930	-0.752242402	4.531417861	TF	2
Cp4.1LG01g14350	-0.753404984	4.798140999	TF	2
Cp4.1LG20g01660	-0.756072634	4.137551882	TF	2
Cp4.1LG01g23630	-0.757181402	4.138938549	TF	2
Cp4.1LG08g03170	-0.75917281	4.644622387	TF	2
Cp4.1LG09g04990	-0.763327247	3.92258707	TF	2
Cp4.1LG11g03370	-0.764085942	7.673747121	TF	2
Cp4.1LG10g02680	-0.772098113	6.932795586	TF	2
Cp4.1LG20g04490	-0.774895447	6.48098504	TF	2
Cp4.1LG08g05280	-0.774957277	4.074396	TF	2
Cp4.1LG03g12950	-0.779403085	6.503290017	TF	2
Cp4.1LG01g22870	-0.780427621	4.082014281	TF	2
Cp4.1LG03g03870	-0.780656102	6.29367167	TF	2
Cp4.1LG02g14240	-0.783852994	3.92626317	TF	2
Cp4.1LG03g14730	-0.784223959	3.861559695	TF	2
Cp4.1LG04g03360	-0.800416535	8.245951123	TF	2
Cp4.1LG18g00370	-0.802509141	4.743692174	TF	2
Cp4.1LG09g02030	-0.802868922	9.058846463	TF	2
Cp4.1LG05g09870	-0.805852875	3.644359462	TF	2
Cp4.1LG11g10740	-0.806906131	5.507645543	TF	2
Cp4.1LG16g04170	-0.808524969	7.835587105	TF	2
Cp4.1LG16g08010	-0.8114206	3.889216682	TF	2
Cp4.1LG01g24640	-0.813184104	4.002982264	TF	2
Cp4.1LG08g10360	-0.815494389	6.372332778	TF	2
Cp4.1LG10g06020	-0.81741201	4.232691655	TF	2
Cp4.1LG07g05600	-0.817668141	5.570960666	TF	2
Cp4.1LG02g15260	-0.818187223	9.32074645	TF	2
Cp4.1LG13g00600	-0.818213774	4.164300162	TF	2
Cp4.1LG15g07660	-0.821890828	6.662383623	TF	2
Cp4.1LG17g06090	-0.822266147	6.391110387	TF	2
Cp4.1LG17g04230	-0.829229316	4.627716935	TF	2
Cp4.1LG09g05420	-0.832428194	7.131306466	TF	2
Cp4.1LG08g06140	-0.83338092	5.375075373	TF	2
Cp4.1LG03g05210	-0.834328133	3.475230906	TF	2
Cp4.1LG11g09200	-0.837560044	8.477622689	TF	2
Cp4.1LG19g10910	-0.838232213	4.887530068	TF	2
Cp4.1LG08g08990	-0.83893758	3.552410362	TF	2
Cp4.1LG02g07550	-0.842816202	3.94635435	TF	2
Cp4.1LG11g00160	-0.843709557	3.436285746	TF	2
Cp4.1LG16g00520	-0.84794171	3.746444954	TF	2
Cp4.1LG09g01870	-0.853818001	4.030946477	TF	2
Cp4.1LG12g11280	-0.854591206	7.659956264	TF	2
Cp4.1LG13g01640	-0.855125129	4.205541714	TF	2
Cp4.1LG08g00650	-0.857527061	6.913353907	TF	2
Cp4.1LG20g05800	-0.860156772	4.76317196	TF	2
Cp4.1LG03g06350	-0.863144794	4.830348924	TF	2
Cp4.1LG09g08940	-0.864592141	7.301317937	TF	2
Cp4.1LG19g07220	-0.866823155	5.750419008	TF	2
Cp4.1LG10g01550	-0.872265553	7.52388924	TF	2
Cp4.1LG11g04320	-0.875014325	9.03600498	TF	2
Cp4.1LG03g08970	-0.878017425	5.467723767	TF	2
Cp4.1LG13g02550	-0.88049057	3.278120384	TF	2
Cp4.1LG14g04380	-0.881049362	3.925152736	TF	2
Cp4.1LG01g03030	-0.885638382	6.638729874	TF	2
Cp4.1LG05g11690	-0.897226073	4.540617978	TF	2
Cp4.1LG20g01100	-0.902915132	4.500627809	TF	2
Cp4.1LG20g05850	-0.908527211	3.579527869	TF	2
Cp4.1LG17g05460	-0.912243935	5.584004398	TF	2
Cp4.1LG17g02470	-0.916739683	4.025158946	TF	2
Cp4.1LG14g02970	-0.917138101	3.350057401	TF	2
Cp4.1LG17g06470	-0.919883047	3.575502534	TF	2
Cp4.1LG13g00550	-0.924632878	3.390419738	TF	2
Cp4.1LG17g02550	-0.925164075	3.994786361	TF	2
Cp4.1LG03g06460	-0.925805793	4.898349894	TF	2
Cp4.1LG06g05240	-0.928033111	9.019007387	TF	2
Cp4.1LG09g03780	-0.93612143	6.860706114	TF	2
Cp4.1LG17g06390	-0.943558425	4.47622623	TF	2
Cp4.1LG16g06480	-0.951726288	6.000353795	TF	2
Cp4.1LG12g06210	-0.95183241	4.837667112	TF	2
Cp4.1LG06g02250	-0.952628444	4.991970032	TF	2
Cp4.1LG10g02190	-0.954123933	4.44980518	TF	2
Cp4.1LG01g24610	-0.957318766	7.160805141	TF	2
Cp4.1LG10g04400	-0.959150577	9.622901478	TF	2
Cp4.1LG01g19340	-0.959714262	4.724381817	TF	2
Cp4.1LG02g13490	-0.962815176	3.365460295	TF	2
Cp4.1LG08g12040	-0.97451016	4.317253625	TF	2
Cp4.1LG13g00720	-0.982756389	6.49377189	TF	2
Cp4.1LG09g10650	-0.986532175	8.42443259	TF	2
Cp4.1LG01g00520	-0.990911802	4.665325804	TF	2
Cp4.1LG05g15500	-0.99311076	5.34903997	TF	2
Cp4.1LG20g06170	-0.99855953	4.783034926	TF	2
Cp4.1LG04g05290	-0.999167619	5.73062345	TF	2
Cp4.1LG16g01230	-1.006534508	5.147383632	TF	2
Cp4.1LG03g11040	-1.01106658	4.774635667	TF	2
Cp4.1LG02g09610	-1.012306756	3.3761737	TF	2
Cp4.1LG11g04910	-1.016228215	4.823074271	TF	2
Cp4.1LG01g23820	-1.022049775	7.038445065	TF	2
Cp4.1LG13g02860	-1.026191369	4.17660511	TF	2
Cp4.1LG10g07500	-1.029143209	4.840241338	TF	2
Cp4.1LG13g03160	-1.029225788	5.910108432	TF	2
Cp4.1LG01g05790	-1.030131987	5.869262632	TF	2
Cp4.1LG14g02880	-1.032153212	5.280264755	TF	2
Cp4.1LG05g14380	-1.043222727	5.048501022	TF	2
Cp4.1LG01g05940	-1.047046396	3.998260706	TF	2
Cp4.1LG10g03860	-1.053587976	3.902291052	TF	2
Cp4.1LG19g03460	-1.056270451	5.293569652	TF	2
Cp4.1LG05g07160	-1.068140645	4.002965557	TF	2
Cp4.1LG01g05120	-1.07322199	5.067193003	TF	2
Cp4.1LG15g07730	-1.076075734	4.774125823	TF	2
Cp4.1LG14g10680	-1.076676074	6.090962033	TF	2
Cp4.1LG08g11050	-1.077800248	5.025777819	TF	2
Cp4.1LG10g01540	-1.078937826	5.701232417	TF	2
Cp4.1LG03g09650	-1.084831355	4.071988263	TF	2
Cp4.1LG13g02120	-1.086483243	3.515920479	TF	2
Cp4.1LG05g08400	-1.08725111	3.931123108	TF	2
Cp4.1LG04g12250	-1.089323027	3.69287904	TF	2
Cp4.1LG05g00500	-1.094515394	3.740645074	TF	2
Cp4.1LG00g00770	-1.095436393	3.826073248	TF	2
Cp4.1LG10g08140	-1.095581271	7.278577928	TF	2
Cp4.1LG16g01650	-1.097726853	5.787119947	TF	2
Cp4.1LG12g00540	-1.100343707	5.961704428	TF	2
Cp4.1LG03g13310	-1.10306168	4.151906978	TF	2
Cp4.1LG10g00980	-1.110202445	4.158759237	TF	2
Cp4.1LG03g16140	-1.124586261	3.645871217	TF	2
Cp4.1LG20g07370	-1.12593386	4.942632815	TF	2
Cp4.1LG02g15740	-1.127566012	6.966538923	TF	2
Cp4.1LG02g13200	-1.135417914	4.579761333	TF	2
Cp4.1LG17g04500	-1.143618611	3.834906799	TF	2
Cp4.1LG08g04270	-1.14735495	7.245720053	TF	2
Cp4.1LG02g07950	-1.150271336	4.615177688	TF	2
Cp4.1LG06g01310	-1.154301956	3.969897932	TF	2
Cp4.1LG03g06720	-1.156519824	4.061923397	TF	2
Cp4.1LG18g01500	-1.158010535	9.184435803	TF	2
Cp4.1LG19g07940	-1.159591645	3.675504293	TF	2
Cp4.1LG04g14520	-1.16241665	4.587447116	TF	2
Cp4.1LG13g03410	-1.162725066	5.421082299	TF	2
Cp4.1LG16g08270	-1.170641059	4.047340688	TF	2
Cp4.1LG05g01400	-1.170708432	4.992616078	TF	2
Cp4.1LG18g06250	-1.173043427	3.460071668	TF	2
Cp4.1LG10g09920	-1.176009862	4.628229452	TF	2
Cp4.1LG15g05890	-1.176253241	3.498636412	TF	2
Cp4.1LG03g04670	-1.184918716	5.102986974	TF	2
Cp4.1LG05g05550	-1.191140879	6.036818537	TF	2
Cp4.1LG02g00190	-1.191530314	4.611455901	TF	2
Cp4.1LG02g14760	-1.192188137	4.355332518	TF	2
Cp4.1LG04g02920	-1.195024191	5.090777446	TF	2
Cp4.1LG13g07860	-1.201365902	4.212812254	TF	2
Cp4.1LG01g06040	-1.221965063	3.414880058	TF	2
Cp4.1LG19g00900	-1.233035236	4.918216953	TF	2
Cp4.1LG03g17000	-1.239282555	3.53914568	TF	2
Cp4.1LG01g02760	-1.257885547	4.768864192	TF	2
Cp4.1LG04g03710	-1.277284398	4.629596638	TF	2
Cp4.1LG06g07660	-1.277360008	5.561557374	TF	2
Cp4.1LG14g06730	-1.278742781	3.7522496	TF	2
Cp4.1LG03g09640	-1.281477593	4.437805941	TF	2
Cp4.1LG10g08810	-1.281736881	4.791974654	TF	2
Cp4.1LG01g08270	-1.290803609	7.113168074	TF	2
Cp4.1LG12g11380	-1.293975845	3.786725375	TF	2
Cp4.1LG12g05420	-1.295479608	3.845310884	TF	2
Cp4.1LG04g09030	-1.296122795	5.221663177	TF	2
Cp4.1LG02g10710	-1.339419609	5.174545833	TF	2
Cp4.1LG16g06960	-1.339744051	5.15854499	TF	2
Cp4.1LG11g04820	-1.340136728	4.816679436	TF	2
Cp4.1LG07g07500	-1.361655052	4.671530591	TF	2
Cp4.1LG03g09370	-1.365753082	5.569282456	TF	2
Cp4.1LG09g02490	-1.371152078	3.664884791	TF	2
Cp4.1LG19g04560	-1.399256261	4.87739923	TF	2
Cp4.1LG16g06710	-1.412651834	5.3828133	TF	2
Cp4.1LG02g02480	-1.415757486	4.669845366	TF	2
Cp4.1LG05g14500	-1.454854958	3.732966762	TF	2
Cp4.1LG10g08010	-1.464297277	5.665988841	TF	2
Cp4.1LG14g05170	-1.482239144	4.084014033	TF	2
Cp4.1LG16g09240	-1.482928635	3.727023262	TF	2
Cp4.1LG14g02090	-1.487203983	6.680086474	TF	2
Cp4.1LG00g04520	-1.488596124	3.857165542	TF	2
Cp4.1LG07g03290	-1.507080624	7.753908503	TF	2
Cp4.1LG11g00030	-1.52149582	3.549942991	TF	2
Cp4.1LG11g02890	-1.539057113	4.666931995	TF	2
Cp4.1LG02g16010	-1.54159177	5.357120445	TF	2
Cp4.1LG02g06010	-1.554425163	3.73519682	TF	2
Cp4.1LG03g14330	-1.558720379	4.315595649	TF	2
Cp4.1LG12g00810	-1.559658565	4.183827094	TF	2
Cp4.1LG08g06040	-1.566185264	4.265458978	TF	2
Cp4.1LG12g08690	-1.573949863	6.126496382	TF	2
Cp4.1LG01g09670	-1.574834517	4.585487686	TF	2
Cp4.1LG04g11760	-1.582025885	7.759106987	TF	2
Cp4.1LG11g06190	-1.586944155	4.752889083	TF	2
Cp4.1LG12g00800	-1.600977903	4.39747288	TF	2
Cp4.1LG11g00050	-1.614984763	3.762383492	TF	2
Cp4.1LG01g06340	-1.615255462	3.668012095	TF	2
Cp4.1LG01g04060	-1.634925317	4.701689316	TF	2
Cp4.1LG05g15710	-1.669997927	5.026577524	TF	2
Cp4.1LG13g04750	-1.674695854	3.848650447	TF	2
Cp4.1LG17g06040	-1.687358352	6.438039288	TF	2
Cp4.1LG19g03090	-1.758191628	4.065263099	TF	2
Cp4.1LG03g14310	-1.768937236	3.675879557	TF	2
Cp4.1LG01g02450	-1.785636115	6.695060234	TF	2
Cp4.1LG10g11550	-1.851690937	4.080882201	TF	2
Cp4.1LG05g12530	-1.872334744	5.930012835	TF	2
Cp4.1LG08g07900	-1.884986416	5.257128872	TF	2
Cp4.1LG01g09090	-1.905008218	7.212399199	TF	2
Cp4.1LG11g02270	-1.964186185	5.335796489	TF	2
Cp4.1LG15g00630	-2.018393573	4.769153645	TF	2
Cp4.1LG08g11560	-2.09253839	5.331078591	TF	2
Cp4.1LG03g07500	-2.154637736	7.82056226	TF	2
Cp4.1LG17g02910	-2.28223595	5.483071587	TF	2
Cp4.1LG02g00380	-2.320193886	7.942791904	TF	2
Cp4.1LG20g01540	-2.363197527	5.861061984	TF	2
Cp4.1LG03g01910	-2.439178204	6.256042329	TF	2
Cp4.1LG03g14210	-2.467603465	4.233296643	TF	2
Cp4.1LG16g08910	-2.481669351	5.919439359	TF	2
Cp4.1LG05g02890	-2.696359139	6.600017812	TF	2
Cp4.1LG04g05010	-2.971347222	4.246369288	TF	2
Cp4.1LG04g09280	-3.377647115	6.409540691	TF	2
Cp4.1LG01g09050	-3.811737239	7.873226873	TF	2
Cp4.1LG04g04950	-4.035794312	5.760966331	TF	2
Cp4.1LG01g00160	-1.007412847	3.177424839	968Rb	3
Cp4.1LG15g04370	-1.022715932	3.017589288	968Rb	3
Cp4.1LG09g07590	-1.202823068	3.388578211	968Rb	3
Cp4.1LG19g10550	-1.233654314	2.370292611	968Rb	3
Cp4.1LG09g03510	-1.25921643	2.614058263	968Rb	3
Cp4.1LG00g08830	-1.291859707	2.122391229	968Rb	3
Cp4.1LG08g03030	-1.328420801	3.200030108	968Rb	3
Cp4.1LG02g13130	-1.367531119	2.323552034	968Rb	3
Cp4.1LG01g01140	-1.373969427	2.972530537	968Rb	3
Cp4.1LG02g08160	-1.376057746	2.128885254	968Rb	3
Cp4.1LG09g02380	-1.422100439	3.055437996	968Rb	3
Cp4.1LG17g03540	-1.467967209	1.913618624	968Rb	3
Cp4.1LG09g05360	-1.52747985	2.094330802	968Rb	3
Cp4.1LG17g11120	-1.53335815	2.603793894	968Rb	3
Cp4.1LG12g02540	-1.570092785	2.748478334	968Rb	3
Cp4.1LG17g05610	-1.574032934	2.392026214	968Rb	3
Cp4.1LG17g00620	-1.598470028	1.88168328	968Rb	3
Cp4.1LG01g22760	-1.633634191	1.375196014	968Rb	3
Cp4.1LG03g01130	-1.657535396	2.049858881	968Rb	3
Cp4.1LG01g04870	-1.765377039	2.364737473	968Rb	3
Cp4.1LG10g06750	-1.789969452	3.027549421	968Rb	3
Cp4.1LG13g03580	-1.834336126	1.380081423	968Rb	3
Cp4.1LG07g02520	-1.869664563	1.968689901	968Rb	3
Cp4.1LG17g02070	-1.918773446	1.372586389	968Rb	3
Cp4.1LG03g11180	-1.96038415	2.117133492	968Rb	3
Cp4.1LG14g08010	-1.99138874	1.019146332	968Rb	3
Cp4.1LG11g04690	-2.011392692	2.247769556	968Rb	3
Cp4.1LG08g08820	-2.026530576	2.209812281	968Rb	3
Cp4.1LG11g03940	-2.044753482	1.481496652	968Rb	3
Cp4.1LG16g05080	-2.123914956	2.485830702	968Rb	3
Cp4.1LG10g09950	-2.248393023	0.839971044	968Rb	3
Cp4.1LG19g09610	-2.297324697	3.395445015	968Rb	3
Cp4.1LG05g05490	-2.327942113	0.814782015	968Rb	3
Cp4.1LG15g00670	-2.404759304	1.770839128	968Rb	3
Cp4.1LG14g09730	-2.440646682	1.928594901	968Rb	3
Cp4.1LG11g01170	-2.466527433	0.23967146	968Rb	3
Cp4.1LG12g04010	-2.813681389	0.316429479	968Rb	3
Cp4.1LG01g00110	-2.908317373	0.617633168	968Rb	3
Cp4.1LG03g05140	-2.992172947	0.915066964	968Rb	3
Cp4.1LG03g11300	-3.117889959	0.643124191	968Rb	3
Cp4.1LG10g11050	-3.51151955	3.877372969	968Rb	3
Cp4.1LG07g04180	-4.009812687	-0.623442663	968Rb	3
Cp4.1LG02g14390	-4.624177666	-0.94010624	968Rb	3
Cp4.1LG10g10530	-5.466274706	2.154377438	968Rb	3
Cp4.1LG03g08640	-5.946213311	0.085890944	968Rb	3
Cp4.1LG18g08070	-0.697088907	3.051962029	TF	3
Cp4.1LG00g02800	-0.710029373	3.131065485	TF	3
Cp4.1LG15g04540	-0.816277495	2.949898709	TF	3
Cp4.1LG07g07650	-0.82723195	3.116240387	TF	3
Cp4.1LG19g10300	-0.840121811	2.633057902	TF	3
Cp4.1LG05g00940	-0.885036583	2.833600799	TF	3
Cp4.1LG17g02560	-0.903336614	2.75275535	TF	3
Cp4.1LG10g06620	-0.92637295	3.07500334	TF	3
Cp4.1LG19g08770	-0.927037148	2.735498226	TF	3
Cp4.1LG01g03720	-0.941392852	3.063127819	TF	3
Cp4.1LG01g14690	-0.947982478	2.57462465	TF	3
Cp4.1LG17g05490	-0.949092649	2.878500149	TF	3
Cp4.1LG05g07430	-0.958176234	3.049839843	TF	3
Cp4.1LG04g03040	-0.968365402	2.348153687	TF	3
Cp4.1LG10g06700	-0.983604865	3.200032351	TF	3
Cp4.1LG09g07860	-0.985233068	2.673069359	TF	3
Cp4.1LG04g12450	-0.989295804	3.290077762	TF	3
Cp4.1LG14g02180	-1.000325285	3.085740823	TF	3
Cp4.1LG00g01030	-1.014994432	2.582693172	TF	3
Cp4.1LG02g09690	-1.016926997	3.054218466	TF	3
Cp4.1LG09g05640	-1.035826134	2.823908411	TF	3
Cp4.1LG08g09160	-1.050930672	3.144751983	TF	3
Cp4.1LG04g03370	-1.052391166	3.021641954	TF	3
Cp4.1LG07g05660	-1.052885682	2.288887047	TF	3
Cp4.1LG01g07780	-1.054145178	3.215323383	TF	3
Cp4.1LG17g05530	-1.05745485	2.34353471	TF	3
Cp4.1LG02g10550	-1.060931564	2.368412269	TF	3
Cp4.1LG12g06110	-1.061038409	3.161296207	TF	3
Cp4.1LG02g05990	-1.062814956	2.498632275	TF	3
Cp4.1LG02g12610	-1.071447768	2.444873632	TF	3
Cp4.1LG18g09120	-1.080744339	2.400155708	TF	3
Cp4.1LG03g09350	-1.086738291	2.534632792	TF	3
Cp4.1LG17g10150	-1.088737671	2.932767959	TF	3
Cp4.1LG02g04840	-1.090008567	2.556530883	TF	3
Cp4.1LG08g07610	-1.090160868	3.124504215	TF	3
Cp4.1LG01g06700	-1.090780159	2.939984523	TF	3
Cp4.1LG07g00080	-1.101800355	1.579664349	TF	3
Cp4.1LG06g07840	-1.113729298	2.838398741	TF	3
Cp4.1LG08g01900	-1.155389207	2.865193722	TF	3
Cp4.1LG09g02370	-1.163707676	2.900607176	TF	3
Cp4.1LG07g04150	-1.18623107	1.806880585	TF	3
Cp4.1LG01g18590	-1.192564964	1.730907624	TF	3
Cp4.1LG08g00070	-1.251972949	3.015364549	TF	3
Cp4.1LG18g09070	-1.258599392	2.523349974	TF	3
Cp4.1LG04g07690	-1.268980674	2.767610268	TF	3
Cp4.1LG11g05260	-1.280831626	3.061769443	TF	3
Cp4.1LG00g02980	-1.281408292	3.269790016	TF	3
Cp4.1LG10g12260	-1.282622578	3.306602217	TF	3
Cp4.1LG02g12600	-1.284130116	2.291078994	TF	3
Cp4.1LG19g08240	-1.28636763	2.2398208	TF	3
Cp4.1LG18g03330	-1.291623419	1.35254994	TF	3
Cp4.1LG10g02840	-1.30838445	2.984781337	TF	3
Cp4.1LG17g07360	-1.315700799	3.239615295	TF	3
Cp4.1LG10g09730	-1.333835863	2.875125824	TF	3
Cp4.1LG18g08710	-1.347828328	2.190615981	TF	3
Cp4.1LG08g02980	-1.349840078	2.540531972	TF	3
Cp4.1LG17g07380	-1.352788684	1.742018559	TF	3
Cp4.1LG16g04390	-1.355678896	2.574784559	TF	3
Cp4.1LG14g01790	-1.364192221	2.99259262	TF	3
Cp4.1LG07g04550	-1.374532061	1.516960717	TF	3
Cp4.1LG06g07290	-1.38158981	3.196243567	TF	3
Cp4.1LG05g14120	-1.385780844	1.004065392	TF	3
Cp4.1LG01g24350	-1.388369962	1.894827829	TF	3
Cp4.1LG04g02640	-1.392574768	1.327018065	TF	3
Cp4.1LG16g03030	-1.393986682	2.575905602	TF	3
Cp4.1LG19g07310	-1.399609689	2.254288025	TF	3
Cp4.1LG08g07980	-1.399764093	2.672595497	TF	3
Cp4.1LG14g06460	-1.404196951	2.610348677	TF	3
Cp4.1LG03g02420	-1.4052325	3.456879817	TF	3
Cp4.1LG20g05550	-1.405440967	2.91115553	TF	3
Cp4.1LG13g08360	-1.407043992	2.970092245	TF	3
Cp4.1LG10g02700	-1.409976298	2.006402205	TF	3
Cp4.1LG19g05750	-1.411100964	1.733954486	TF	3
Cp4.1LG12g00580	-1.414662656	2.25069958	TF	3
Cp4.1LG03g11530	-1.437058604	2.328636144	TF	3
Cp4.1LG18g08420	-1.4489017	2.093310454	TF	3
Cp4.1LG10g07040	-1.449882794	2.962858008	TF	3
Cp4.1LG09g04480	-1.450289028	0.97387695	TF	3
Cp4.1LG02g15990	-1.461833833	1.527634772	TF	3
Cp4.1LG15g08570	-1.465297451	3.125249255	TF	3
Cp4.1LG02g16670	-1.486332085	2.019614373	TF	3
Cp4.1LG07g11410	-1.490313802	2.445503529	TF	3
Cp4.1LG13g09200	-1.49237559	1.831021909	TF	3
Cp4.1LG01g05960	-1.51441854	2.64326791	TF	3
Cp4.1LG04g14340	-1.516944067	1.458613646	TF	3
Cp4.1LG03g03400	-1.518672058	1.083239568	TF	3
Cp4.1LG05g00110	-1.52346266	3.277840344	TF	3
Cp4.1LG02g06370	-1.523538509	3.326704383	TF	3
Cp4.1LG02g13870	-1.526880662	1.66177103	TF	3
Cp4.1LG17g06970	-1.531732479	2.589883286	TF	3
Cp4.1LG15g00800	-1.537421929	2.563196311	TF	3
Cp4.1LG18g01320	-1.539510159	2.98122762	TF	3
Cp4.1LG14g06330	-1.541337519	3.34691184	TF	3
Cp4.1LG16g02520	-1.555404809	2.319530379	TF	3
Cp4.1LG05g09470	-1.568706556	1.513067088	TF	3
Cp4.1LG13g08650	-1.571615374	1.036856609	TF	3
Cp4.1LG20g00010	-1.594144909	0.766495586	TF	3
Cp4.1LG03g17320	-1.603922429	3.413749203	TF	3
Cp4.1LG06g03300	-1.609708502	2.961543609	TF	3
Cp4.1LG18g06430	-1.622859358	2.112881885	TF	3
Cp4.1LG12g05780	-1.63526021	0.568525614	TF	3
Cp4.1LG03g09630	-1.636265447	0.985973441	TF	3
Cp4.1LG04g13770	-1.643535267	3.564591699	TF	3
Cp4.1LG20g06240	-1.650211207	1.138132357	TF	3
Cp4.1LG15g00200	-1.653969271	1.768034157	TF	3
Cp4.1LG13g00520	-1.663279487	1.815002167	TF	3
Cp4.1LG01g26130	-1.664336662	3.418539088	TF	3
Cp4.1LG04g12730	-1.672656538	0.78425367	TF	3
Cp4.1LG03g02600	-1.687990408	1.893232584	TF	3
Cp4.1LG05g10430	-1.696262078	0.767029314	TF	3
Cp4.1LG04g06110	-1.700244896	1.898054378	TF	3
Cp4.1LG17g03870	-1.704729681	2.952327323	TF	3
Cp4.1LG02g04180	-1.714854755	2.653809923	TF	3
Cp4.1LG13g02110	-1.717272272	3.206292553	TF	3
Cp4.1LG13g07630	-1.727331285	3.241963105	TF	3
Cp4.1LG01g25950	-1.73710073	2.026331157	TF	3
Cp4.1LG04g02630	-1.742081103	0.264159539	TF	3
Cp4.1LG04g11280	-1.748797515	2.968782722	TF	3
Cp4.1LG19g01780	-1.753080001	1.808584996	TF	3
Cp4.1LG19g12140	-1.76601149	-0.046533494	TF	3
Cp4.1LG13g08730	-1.769977608	2.487689759	TF	3
Cp4.1LG04g09820	-1.792737517	2.631475398	TF	3
Cp4.1LG17g05840	-1.804157329	2.964532662	TF	3
Cp4.1LG04g07560	-1.806652185	2.637287894	TF	3
Cp4.1LG10g07830	-1.839295374	3.520413245	TF	3
Cp4.1LG02g12530	-1.839380974	-0.04577405	TF	3
Cp4.1LG15g00850	-1.840897612	1.854115375	TF	3
Cp4.1LG06g07330	-1.84434927	1.602146586	TF	3
Cp4.1LG20g04070	-1.852402815	3.073929015	TF	3
Cp4.1LG05g00870	-1.857156393	3.543870725	TF	3
Cp4.1LG13g04000	-1.864105857	2.364369505	TF	3
Cp4.1LG01g20350	-1.873279117	1.070319506	TF	3
Cp4.1LG10g01720	-1.87576448	2.528752996	TF	3
Cp4.1LG10g00340	-1.894620005	1.117818138	TF	3
Cp4.1LG02g12840	-1.897132376	2.925375883	TF	3
Cp4.1LG10g11780	-1.900366564	1.582560627	TF	3
Cp4.1LG14g08600	-1.900824038	1.892743748	TF	3
Cp4.1LG04g06490	-1.902760378	0.780084109	TF	3
Cp4.1LG06g01390	-1.904478058	2.923795224	TF	3
Cp4.1LG17g07760	-1.912676349	1.92478829	TF	3
Cp4.1LG11g01260	-1.931756342	1.308967196	TF	3
Cp4.1LG05g04320	-1.932196375	2.562633572	TF	3
Cp4.1LG20g03660	-1.947890366	1.37058177	TF	3
Cp4.1LG01g02440	-1.956000074	1.054940087	TF	3
Cp4.1LG10g01220	-1.971069313	1.954158717	TF	3
Cp4.1LG11g02250	-2.015659363	3.654458116	TF	3
Cp4.1LG18g07180	-2.016835249	0.568203902	TF	3
Cp4.1LG08g00660	-2.018738651	2.518961538	TF	3
Cp4.1LG09g01680	-2.026593517	1.369370462	TF	3
Cp4.1LG04g13240	-2.02717912	0.407136742	TF	3
Cp4.1LG08g13110	-2.047204841	0.976470416	TF	3
Cp4.1LG10g03690	-2.047905645	1.002941743	TF	3
Cp4.1LG00g15140	-2.066575558	3.260564452	TF	3
Cp4.1LG18g08240	-2.069810516	1.176892738	TF	3
Cp4.1LG04g07650	-2.077457585	2.686506347	TF	3
Cp4.1LG02g14290	-2.085419177	3.192869866	TF	3
Cp4.1LG02g14480	-2.089004191	1.814672963	TF	3
Cp4.1LG05g01050	-2.093102775	1.615515374	TF	3
Cp4.1LG11g10270	-2.096455049	1.470176494	TF	3
Cp4.1LG10g00660	-2.116153269	2.870374399	TF	3
Cp4.1LG01g17730	-2.130589075	1.09720867	TF	3
Cp4.1LG09g00540	-2.149210285	0.627521778	TF	3
Cp4.1LG20g03720	-2.149941113	1.437882974	TF	3
Cp4.1LG15g01630	-2.153316875	2.160322594	TF	3
Cp4.1LG01g13610	-2.160436473	2.62969574	TF	3
Cp4.1LG18g04620	-2.169428296	1.418714546	TF	3
Cp4.1LG05g03370	-2.178663678	1.593367614	TF	3
Cp4.1LG20g00540	-2.190296006	3.321656548	TF	3
Cp4.1LG19g08150	-2.194930225	2.963438528	TF	3
Cp4.1LG16g02900	-2.20538796	0.790439228	TF	3
Cp4.1LG14g01370	-2.20718028	3.74651262	TF	3
Cp4.1LG16g00460	-2.207885662	0.486798886	TF	3
Cp4.1LG01g11780	-2.253073087	3.355241894	TF	3
Cp4.1LG13g02060	-2.285816459	0.301088009	TF	3
Cp4.1LG07g04040	-2.290022525	1.543072147	TF	3
Cp4.1LG03g02880	-2.305403576	2.629827758	TF	3
Cp4.1LG20g01150	-2.320045048	2.186475727	TF	3
Cp4.1LG20g06260	-2.353068682	2.138009269	TF	3
Cp4.1LG17g05300	-2.381932726	1.228968835	TF	3
Cp4.1LG12g00330	-2.414391606	0.782954809	TF	3
Cp4.1LG08g00100	-2.419607692	2.435405719	TF	3
Cp4.1LG09g08320	-2.430851291	1.695934602	TF	3
Cp4.1LG11g01680	-2.449281796	0.286511627	TF	3
Cp4.1LG05g14780	-2.449600275	0.199914684	TF	3
Cp4.1LG09g07170	-2.472833445	2.594261063	TF	3
Cp4.1LG04g16220	-2.483482147	0.12084806	TF	3
Cp4.1LG16g07940	-2.505900412	1.281619795	TF	3
Cp4.1LG14g01440	-2.536402713	1.421069979	TF	3
Cp4.1LG09g08230	-2.537932569	1.415481601	TF	3
Cp4.1LG10g02820	-2.591501778	1.18049387	TF	3
Cp4.1LG05g00460	-2.610016305	2.754944517	TF	3
Cp4.1LG13g08390	-2.620717102	3.288634803	TF	3
Cp4.1LG10g06510	-2.641646138	3.093222958	TF	3
Cp4.1LG12g03720	-2.645859853	0.151399911	TF	3
Cp4.1LG06g00190	-2.651688777	-0.116160052	TF	3
Cp4.1LG04g01550	-2.6550554	2.86177545	TF	3
Cp4.1LG01g23640	-2.66982979	3.044514596	TF	3
Cp4.1LG01g17520	-2.676831417	1.967718296	TF	3
Cp4.1LG05g00550	-2.681784515	0.653754006	TF	3
Cp4.1LG09g04550	-2.685034952	0.45625285	TF	3
Cp4.1LG01g13150	-2.686645463	0.53263913	TF	3
Cp4.1LG11g03460	-2.701779808	2.068720533	TF	3
Cp4.1LG03g06310	-2.716228601	2.83368415	TF	3
Cp4.1LG02g07680	-2.727223173	1.35160743	TF	3
Cp4.1LG11g05830	-2.730421612	-0.391852893	TF	3
Cp4.1LG08g11490	-2.746447164	1.786420439	TF	3
Cp4.1LG20g03180	-2.747006669	2.508040056	TF	3
Cp4.1LG01g21020	-2.801887337	0.593333029	TF	3
Cp4.1LG20g05740	-2.829917136	-0.128639755	TF	3
Cp4.1LG00g00450	-2.835629868	0.182732276	TF	3
Cp4.1LG04g09800	-2.858863441	1.393815223	TF	3
Cp4.1LG06g02470	-2.889240947	-0.848381487	TF	3
Cp4.1LG05g07980	-2.940468636	1.090402042	TF	3
Cp4.1LG08g05480	-2.942233894	0.991243642	TF	3
Cp4.1LG15g07770	-2.945917426	0.223097344	TF	3
Cp4.1LG17g01720	-2.948037767	0.569886155	TF	3
Cp4.1LG19g01700	-2.969272252	1.347819441	TF	3
Cp4.1LG11g00010	-2.977947516	4.087338093	TF	3
Cp4.1LG19g00770	-3.007422922	2.158099318	TF	3
Cp4.1LG20g08380	-3.018360643	0.028831903	TF	3
Cp4.1LG16g09130	-3.039946683	1.09846649	TF	3
Cp4.1LG08g04990	-3.072011985	1.504594529	TF	3
Cp4.1LG03g18450	-3.074483546	1.448963123	TF	3
Cp4.1LG18g02160	-3.085923598	-0.374237236	TF	3
Cp4.1LG04g01540	-3.088512282	-0.051961501	TF	3
Cp4.1LG03g07610	-3.100905698	1.629265565	TF	3
Cp4.1LG03g14090	-3.150670694	0.302284531	TF	3
Cp4.1LG09g05490	-3.22334886	0.701072225	TF	3
Cp4.1LG16g02370	-3.226148269	1.44987636	TF	3
Cp4.1LG16g07710	-3.24321594	1.152579148	TF	3
Cp4.1LG19g05540	-3.333167526	1.6589396	TF	3
Cp4.1LG02g05930	-3.358688503	1.819587705	TF	3
Cp4.1LG05g00730	-3.396493154	1.032804306	TF	3
Cp4.1LG07g03830	-3.411293339	4.250543143	TF	3
Cp4.1LG19g11260	-3.425814685	1.074841836	TF	3
Cp4.1LG01g17910	-3.428441188	1.559828134	TF	3
Cp4.1LG03g17620	-3.440508903	1.787397763	TF	3
Cp4.1LG18g05180	-3.442335183	3.212613893	TF	3
Cp4.1LG09g11280	-3.473814703	0.835399891	TF	3
Cp4.1LG02g15490	-3.567447042	0.794365489	TF	3
Cp4.1LG09g01610	-3.591803712	-0.23533092	TF	3
Cp4.1LG01g03740	-3.601981157	3.503593365	TF	3
Cp4.1LG07g02900	-3.62075651	0.975181033	TF	3
Cp4.1LG13g00200	-3.636952989	0.427180538	TF	3
Cp4.1LG09g04400	-3.716171279	-0.587752108	TF	3
Cp4.1LG15g00690	-3.742944476	-1.134716502	TF	3
Cp4.1LG05g12690	-3.835392805	-0.309919609	TF	3
Cp4.1LG05g12760	-3.913253563	0.380754829	TF	3
Cp4.1LG11g03000	-3.929817261	0.278900566	TF	3
Cp4.1LG05g11340	-3.935587674	0.649724641	TF	3
Cp4.1LG04g09460	-3.967817917	-0.76344608	TF	3
Cp4.1LG12g04180	-4.012015787	0.933440325	TF	3
Cp4.1LG15g05820	-4.039890051	1.15310813	TF	3
Cp4.1LG03g12480	-4.096236101	3.174335827	TF	3
Cp4.1LG19g00700	-4.122556038	2.850514808	TF	3
Cp4.1LG01g22850	-4.123829707	-0.501203393	TF	3
Cp4.1LG11g02120	-4.223288554	-1.51364351	TF	3
Cp4.1LG11g00700	-4.401775262	1.013932853	TF	3
Cp4.1LG16g02270	-4.446602438	-1.507554962	TF	3
Cp4.1LG19g08030	-4.520254836	2.646342362	TF	3
Cp4.1LG01g13870	-4.542526914	-0.966993917	TF	3
Cp4.1LG02g10750	-4.589537127	1.932913104	TF	3
Cp4.1LG04g09930	-4.611174483	0.170064304	TF	3
Cp4.1LG20g00930	-4.689382192	-1.345774724	TF	3
Cp4.1LG10g04260	-4.737652459	0.149962935	TF	3
Cp4.1LG12g01690	-4.774217425	0.668852969	TF	3
Cp4.1LG07g05720	-5.017680884	-1.239678614	TF	3
Cp4.1LG15g04840	-5.047608897	2.543159107	TF	3
Cp4.1LG17g07590	-5.108140181	-1.335082192	TF	3
Cp4.1LG12g05300	-5.209599997	-1.335877064	TF	3
Cp4.1LG17g00690	-5.251930284	0.722952373	TF	3
Cp4.1LG06g07550	-5.353118467	3.088331234	TF	3
Cp4.1LG07g08190	-5.684898415	1.966231033	TF	3
Cp4.1LG20g01570	-5.845064864	-0.242573397	TF	3
Cp4.1LG03g12120	-5.891703166	0.975726771	TF	3
Cp4.1LG06g07580	-6.736074411	4.015230417	TF	3
Cp4.1LG15g04850	-6.874027503	1.843433821	TF	3
Cp4.1LG15g04130	-7.081739078	3.346878503	TF	3
Cp4.1LG15g01210	-8.178597032	2.575950298	TF	3
Cp4.1LG15g02690	-8.425791472	-0.58545511	TF	3
Cp4.1LG05g03740	-8.444094623	1.665880756	TF	3
Cp4.1LG17g01750	-8.551513472	-1.057561147	TF	3
Cp4.1LG11g08440	3.599870759	5.703731221	968Rb	4
Cp4.1LG01g09050	3.559089945	7.873226873	968Rb	4
Cp4.1LG04g04950	3.26779196	5.760966331	968Rb	4
Cp4.1LG04g03880	3.051034143	8.869359318	968Rb	4
Cp4.1LG14g07310	2.976249178	5.279039861	968Rb	4
Cp4.1LG07g03830	2.932329	4.250543143	968Rb	4
Cp4.1LG08g12670	2.811626898	6.072637331	968Rb	4
Cp4.1LG01g23180	2.781642344	4.181349465	968Rb	4
Cp4.1LG13g06410	2.378869789	7.760114989	968Rb	4
Cp4.1LG05g05190	2.350220693	8.990251831	968Rb	4
Cp4.1LG06g01310	2.343006424	3.969897932	968Rb	4
Cp4.1LG16g08910	2.275252791	5.919439359	968Rb	4
Cp4.1LG00g04520	2.228180455	3.857165542	968Rb	4
Cp4.1LG01g07170	2.193052018	4.637598869	968Rb	4
Cp4.1LG18g02630	2.17390927	6.260988748	968Rb	4
Cp4.1LG11g07840	2.05106358	7.526580182	968Rb	4
Cp4.1LG08g11560	1.995448862	5.331078591	968Rb	4
Cp4.1LG03g09890	1.995293889	4.680808072	968Rb	4
Cp4.1LG13g06400	1.943139552	9.982038341	968Rb	4
Cp4.1LG10g11310	1.942112435	4.040188979	968Rb	4
Cp4.1LG19g07750	1.893755706	4.461796313	968Rb	4
Cp4.1LG17g07600	1.891858218	7.607533572	968Rb	4
Cp4.1LG02g00070	1.848037236	4.671619667	968Rb	4
Cp4.1LG17g07120	1.829078388	3.915951629	968Rb	4
Cp4.1LG08g10260	1.827192533	4.025558111	968Rb	4
Cp4.1LG20g02170	1.823626316	4.41968652	968Rb	4
Cp4.1LG03g14210	1.822348858	4.233296643	968Rb	4
Cp4.1LG15g02380	1.772759118	7.029877692	968Rb	4
Cp4.1LG01g06340	1.767357513	3.668012095	968Rb	4
Cp4.1LG15g04090	1.704592462	5.25408335	968Rb	4
Cp4.1LG05g12530	1.687128124	5.930012835	968Rb	4
Cp4.1LG17g02910	1.679229855	5.483071587	968Rb	4
Cp4.1LG12g08610	1.601804077	4.561737934	968Rb	4
Cp4.1LG13g02720	1.562139939	5.194467474	968Rb	4
Cp4.1LG01g17620	1.542147919	4.925687357	968Rb	4
Cp4.1LG08g12040	1.533528796	4.317253625	968Rb	4
Cp4.1LG02g00380	1.52331786	7.942791904	968Rb	4
Cp4.1LG05g02890	1.521900573	6.600017812	968Rb	4
Cp4.1LG10g02780	1.510334421	5.009905786	968Rb	4
Cp4.1LG10g08810	1.501874394	4.791974654	968Rb	4
Cp4.1LG19g06530	1.493330963	3.774335703	968Rb	4
Cp4.1LG10g11550	1.45354372	4.080882201	968Rb	4
Cp4.1LG16g06960	1.452003357	5.15854499	968Rb	4
Cp4.1LG09g02360	1.448978986	3.985090489	968Rb	4
Cp4.1LG04g09030	1.443804099	5.221663177	968Rb	4
Cp4.1LG08g06540	1.436109393	5.529299779	968Rb	4
Cp4.1LG13g03160	1.424779197	5.910108432	968Rb	4
Cp4.1LG03g10840	1.419835053	4.675759894	968Rb	4
Cp4.1LG15g00630	1.419260915	4.769153645	968Rb	4
Cp4.1LG14g01370	1.409666053	3.74651262	968Rb	4
Cp4.1LG19g04560	1.402471187	4.87739923	968Rb	4
Cp4.1LG08g05670	1.372689921	6.262775853	968Rb	4
Cp4.1LG11g02270	1.358935331	5.335796489	968Rb	4
Cp4.1LG13g09170	1.348851443	7.973301699	968Rb	4
Cp4.1LG08g06040	1.34332551	4.265458978	968Rb	4
Cp4.1LG03g01340	1.33868633	4.592633861	968Rb	4
Cp4.1LG03g12390	1.298494108	3.581905057	968Rb	4
Cp4.1LG19g03460	1.283984959	5.293569652	968Rb	4
Cp4.1LG07g05600	1.280360784	5.570960666	968Rb	4
Cp4.1LG13g05170	1.280143725	4.345693117	968Rb	4
Cp4.1LG09g05320	1.270116494	6.213148132	968Rb	4
Cp4.1LG10g04650	1.245652594	4.904514264	968Rb	4
Cp4.1LG03g07900	1.242222947	4.436696503	968Rb	4
Cp4.1LG16g05800	1.239976834	3.69765379	968Rb	4
Cp4.1LG03g14330	1.23244287	4.315595649	968Rb	4
Cp4.1LG15g06720	1.226245092	5.239206611	968Rb	4
Cp4.1LG03g14500	1.212103105	7.296787915	968Rb	4
Cp4.1LG12g06210	1.206733471	4.837667112	968Rb	4
Cp4.1LG06g07680	1.192525465	6.432085632	968Rb	4
Cp4.1LG08g03560	1.179699499	3.868850027	968Rb	4
Cp4.1LG18g01710	1.168488087	4.179011117	968Rb	4
Cp4.1LG18g06400	1.157984711	4.653201774	968Rb	4
Cp4.1LG01g03080	1.145898965	5.301788205	968Rb	4
Cp4.1LG01g05940	1.135397029	3.998260706	968Rb	4
Cp4.1LG12g05420	1.129136753	3.845310884	968Rb	4
Cp4.1LG02g06010	1.097472003	3.73519682	968Rb	4
Cp4.1LG03g10080	1.087048977	4.309588033	968Rb	4
Cp4.1LG04g01500	1.081394182	4.096912023	968Rb	4
Cp4.1LG09g00720	1.074408611	4.602402813	968Rb	4
Cp4.1LG08g07900	1.070231214	5.257128872	968Rb	4
Cp4.1LG10g08010	1.069742007	5.665988841	968Rb	4
Cp4.1LG07g03950	1.06628744	5.269613684	968Rb	4
Cp4.1LG11g02890	1.064026035	4.666931995	968Rb	4
Cp4.1LG16g08810	1.057756019	4.884463027	968Rb	4
Cp4.1LG06g01400	1.057018971	3.992222076	968Rb	4
Cp4.1LG07g06260	1.054835739	5.227398345	968Rb	4
Cp4.1LG16g04810	1.051506448	4.76416387	968Rb	4
Cp4.1LG01g09380	1.036073301	4.530264853	968Rb	4
Cp4.1LG09g10580	1.035695975	4.631353451	968Rb	4
Cp4.1LG16g04800	1.021124259	5.806845744	968Rb	4
Cp4.1LG16g02250	1.019626213	4.230811251	968Rb	4
Cp4.1LG10g08140	1.01193873	7.278577928	968Rb	4
Cp4.1LG18g08250	1.005702429	3.525007299	968Rb	4
Cp4.1LG20g02070	0.99792978	3.727547535	968Rb	4
Cp4.1LG11g10740	0.99196918	5.507645543	968Rb	4
Cp4.1LG13g09570	0.989037768	4.741085326	968Rb	4
Cp4.1LG03g09640	0.986465376	4.437805941	968Rb	4
Cp4.1LG11g07430	0.983338873	4.541481447	968Rb	4
Cp4.1LG02g00690	0.981645533	5.035802926	968Rb	4
Cp4.1LG20g01350	0.978681716	3.543585428	968Rb	4
Cp4.1LG01g07550	0.962781687	5.921500558	968Rb	4
Cp4.1LG06g05240	0.941709802	9.019007387	968Rb	4
Cp4.1LG14g10680	0.915155978	6.090962033	968Rb	4
Cp4.1LG16g06480	0.901366489	6.000353795	968Rb	4
Cp4.1LG17g03250	0.88663146	4.401113042	968Rb	4
Cp4.1LG19g03980	0.863270102	3.311807076	968Rb	4
Cp4.1LG01g04060	0.862557278	4.701689316	968Rb	4
Cp4.1LG08g11050	0.836558684	5.025777819	968Rb	4
Cp4.1LG12g11380	0.8355812	3.786725375	968Rb	4
Cp4.1LG04g10410	0.833370937	4.817014865	968Rb	4
Cp4.1LG05g06830	0.819004803	4.975074409	968Rb	4
Cp4.1LG01g25360	0.814837917	6.025455242	968Rb	4
Cp4.1LG04g03650	0.810086709	4.688105572	968Rb	4
Cp4.1LG11g00030	0.809966238	3.549942991	968Rb	4
Cp4.1LG09g10650	0.809963797	8.42443259	968Rb	4
Cp4.1LG20g05380	0.808517564	4.379410762	968Rb	4
Cp4.1LG11g08430	0.807878094	3.951494605	968Rb	4
Cp4.1LG04g04790	0.80149239	4.103626288	968Rb	4
Cp4.1LG11g04910	0.783721434	4.823074271	968Rb	4
Cp4.1LG20g04700	0.777136632	4.233097612	968Rb	4
Cp4.1LG02g02250	0.767355742	6.804145118	968Rb	4
Cp4.1LG20g03930	0.766029249	4.988961086	968Rb	4
Cp4.1LG02g00100	0.759374943	5.516385083	968Rb	4
Cp4.1LG00g02770	0.756164081	6.36199556	968Rb	4
Cp4.1LG04g12140	0.746353413	5.134863908	968Rb	4
Cp4.1LG08g09630	0.745339065	6.376747168	968Rb	4
Cp4.1LG19g08290	0.737462116	5.278101078	968Rb	4
Cp4.1LG02g11140	0.733228687	5.181785724	968Rb	4
Cp4.1LG10g07390	0.715668667	4.294639772	968Rb	4
Cp4.1LG09g10910	0.713460157	6.143328968	968Rb	4
Cp4.1LG07g01750	0.705330362	5.818262485	968Rb	4
Cp4.1LG14g02610	0.70310162	6.620467171	968Rb	4
Cp4.1LG01g11290	0.647786852	5.299307675	968Rb	4
Cp4.1LG14g06720	0.552352281	5.953479436	968Rb	4
Cp4.1LG18g04120	5.555363153	5.414467352	TF	4
Cp4.1LG04g09410	5.125292401	5.387674768	TF	4
Cp4.1LG15g00660	4.191691799	6.362775154	TF	4
Cp4.1LG09g05760	3.635744156	5.241868776	TF	4
Cp4.1LG04g12310	3.484270963	7.693688753	TF	4
Cp4.1LG03g09890	3.346370031	4.680808072	TF	4
Cp4.1LG15g02380	3.329530505	7.029877692	TF	4
Cp4.1LG10g10480	3.125889523	5.053638307	TF	4
Cp4.1LG14g04620	3.120040605	6.982584131	TF	4
Cp4.1LG03g14260	3.070553792	6.581533064	TF	4
Cp4.1LG04g14550	3.042262913	5.239986806	TF	4
Cp4.1LG00g12800	3.011498231	4.44931984	TF	4
Cp4.1LG03g01810	2.933512157	5.946037104	TF	4
Cp4.1LG18g02630	2.746769545	6.260988748	TF	4
Cp4.1LG08g00470	2.676577771	4.033812624	TF	4
Cp4.1LG15g04120	2.639180146	9.178252551	TF	4
Cp4.1LG02g11570	2.565106729	6.135643023	TF	4
Cp4.1LG13g01380	2.512704993	5.955823165	TF	4
Cp4.1LG20g05350	2.492851002	4.560508659	TF	4
Cp4.1LG03g07190	2.480298664	4.168296109	TF	4
Cp4.1LG02g14350	2.44783159	4.004611978	TF	4
Cp4.1LG13g06410	2.317717532	7.760114989	TF	4
Cp4.1LG03g18240	2.264809855	4.047697292	TF	4
Cp4.1LG00g04240	2.206438763	3.925782721	TF	4
Cp4.1LG05g02200	2.197436637	3.877302292	TF	4
Cp4.1LG10g00580	2.182446829	5.640425319	TF	4
Cp4.1LG11g03100	2.17622492	4.112485043	TF	4
Cp4.1LG09g02650	2.159576807	5.366962516	TF	4
Cp4.1LG14g04630	2.151591759	8.233145344	TF	4
Cp4.1LG06g07620	2.146921341	5.557908508	TF	4
Cp4.1LG14g07280	2.09593964	4.491249159	TF	4
Cp4.1LG00g02490	1.945309835	3.803751353	TF	4
Cp4.1LG13g06390	1.940494317	10.06595296	TF	4
Cp4.1LG11g03610	1.93542865	6.285130457	TF	4
Cp4.1LG14g09450	1.906863741	4.997376172	TF	4
Cp4.1LG03g16210	1.87679519	4.632327768	TF	4
Cp4.1LG08g06470	1.822003953	7.759554638	TF	4
Cp4.1LG20g09140	1.817299917	3.863676866	TF	4
Cp4.1LG01g05160	1.801802474	3.763640859	TF	4
Cp4.1LG10g02170	1.782972612	8.794025968	TF	4
Cp4.1LG13g06580	1.750483224	7.708207303	TF	4
Cp4.1LG03g12420	1.749834112	11.58917166	TF	4
Cp4.1LG12g00670	1.713246719	4.35554551	TF	4
Cp4.1LG12g01710	1.699660726	6.341519022	TF	4
Cp4.1LG09g10080	1.673703437	3.824639598	TF	4
Cp4.1LG03g01280	1.666533595	6.240854492	TF	4
Cp4.1LG02g11930	1.623265247	5.867975141	TF	4
Cp4.1LG03g14130	1.617805473	6.310668758	TF	4
Cp4.1LG02g07870	1.614967622	6.583071179	TF	4
Cp4.1LG04g02190	1.614293118	4.264332268	TF	4
Cp4.1LG09g04350	1.611133698	6.49304402	TF	4
Cp4.1LG07g01260	1.609091964	4.477146186	TF	4
Cp4.1LG13g06400	1.593338543	9.982038341	TF	4
Cp4.1LG01g09140	1.586348245	6.760783316	TF	4
Cp4.1LG12g07690	1.580580947	6.400461477	TF	4
Cp4.1LG08g12900	1.551139659	9.123330052	TF	4
Cp4.1LG02g08010	1.540016615	8.611819519	TF	4
Cp4.1LG05g10530	1.538868883	7.310003728	TF	4
Cp4.1LG01g19030	1.535787204	5.754346002	TF	4
Cp4.1LG17g07120	1.529857145	3.915951629	TF	4
Cp4.1LG01g06200	1.51277357	4.512114432	TF	4
Cp4.1LG20g06720	1.492434999	5.617596656	TF	4
Cp4.1LG12g03300	1.479618557	5.087013926	TF	4
Cp4.1LG01g03210	1.472453215	5.900202799	TF	4
Cp4.1LG04g08910	1.470919778	3.503949888	TF	4
Cp4.1LG15g06060	1.461180762	4.686425059	TF	4
Cp4.1LG04g03650	1.447307335	4.688105572	TF	4
Cp4.1LG13g04570	1.445670712	4.421942363	TF	4
Cp4.1LG16g01470	1.439950802	3.496063295	TF	4
Cp4.1LG20g05490	1.427010474	4.930204341	TF	4
Cp4.1LG06g06630	1.425772218	5.770521814	TF	4
Cp4.1LG12g09890	1.420474409	6.224901465	TF	4
Cp4.1LG07g08420	1.416971892	4.364534979	TF	4
Cp4.1LG16g04630	1.398567316	3.612061415	TF	4
Cp4.1LG16g02390	1.393051637	5.041330497	TF	4
Cp4.1LG18g04400	1.389804762	4.137203019	TF	4
Cp4.1LG05g08170	1.378128496	6.393713187	TF	4
Cp4.1LG01g26190	1.373036855	6.005466391	TF	4
Cp4.1LG02g16380	1.366250493	7.299302917	TF	4
Cp4.1LG15g02570	1.366091087	8.009505923	TF	4
Cp4.1LG16g04780	1.364591136	5.477603236	TF	4
Cp4.1LG05g13740	1.355430762	4.046972942	TF	4
Cp4.1LG19g06720	1.348001673	5.780496154	TF	4
Cp4.1LG05g05170	1.34543863	11.09764947	TF	4
Cp4.1LG09g00130	1.343716876	6.529780306	TF	4
Cp4.1LG09g00860	1.335337391	6.331568001	TF	4
Cp4.1LG10g11310	1.330422811	4.040188979	TF	4
Cp4.1LG03g02720	1.319498144	5.351474532	TF	4
Cp4.1LG16g09160	1.316839574	4.139167035	TF	4
Cp4.1LG14g00360	1.310379922	4.386701014	TF	4
Cp4.1LG19g07870	1.301200768	5.235808274	TF	4
Cp4.1LG15g06970	1.298359842	5.893437886	TF	4
Cp4.1LG09g06890	1.282159034	4.656481409	TF	4
Cp4.1LG05g03870	1.281818162	3.791119574	TF	4
Cp4.1LG05g03430	1.275681323	6.903865404	TF	4
Cp4.1LG00g09440	1.271301717	5.314668515	TF	4
Cp4.1LG13g09980	1.254728692	5.020112309	TF	4
Cp4.1LG08g07820	1.248658157	6.409377797	TF	4
Cp4.1LG16g07490	1.243034099	6.399465028	TF	4
Cp4.1LG05g06830	1.235311513	4.975074409	TF	4
Cp4.1LG08g03880	1.232216404	3.640386599	TF	4
Cp4.1LG04g06800	1.227596966	6.521018124	TF	4
Cp4.1LG19g07710	1.225236748	5.054433846	TF	4
Cp4.1LG00g00220	1.222095347	6.591616498	TF	4
Cp4.1LG08g12160	1.22078055	4.573905986	TF	4
Cp4.1LG03g01140	1.215604801	7.347220362	TF	4
Cp4.1LG13g02420	1.212357214	3.821166125	TF	4
Cp4.1LG01g16060	1.208121786	6.364633613	TF	4
Cp4.1LG14g05040	1.202509602	5.461010175	TF	4
Cp4.1LG08g06540	1.197405302	5.529299779	TF	4
Cp4.1LG02g17450	1.192755523	5.567953546	TF	4
Cp4.1LG03g16120	1.169907697	8.036579898	TF	4
Cp4.1LG09g09170	1.165292359	8.017659658	TF	4
Cp4.1LG10g09790	1.160259747	4.261570241	TF	4
Cp4.1LG05g14220	1.155592889	11.08608119	TF	4
Cp4.1LG18g08980	1.155072008	3.692503483	TF	4
Cp4.1LG05g01450	1.15277193	4.387384504	TF	4
Cp4.1LG04g04550	1.152631187	5.480813107	TF	4
Cp4.1LG03g11130	1.136898596	4.129394148	TF	4
Cp4.1LG17g00530	1.128747466	3.928260144	TF	4
Cp4.1LG02g05010	1.122377549	7.499923151	TF	4
Cp4.1LG02g02200	1.109825912	3.429523189	TF	4
Cp4.1LG19g10170	1.106745572	4.563498105	TF	4
Cp4.1LG07g06030	1.101080963	4.911540055	TF	4
Cp4.1LG10g09370	1.09778451	4.015594749	TF	4
Cp4.1LG01g22730	1.096456617	3.36889635	TF	4
Cp4.1LG04g13300	1.09563572	4.493195456	TF	4
Cp4.1LG05g12450	1.094282021	3.589160981	TF	4
Cp4.1LG19g05560	1.092159053	6.376745372	TF	4
Cp4.1LG06g03160	1.090312548	4.044813814	TF	4
Cp4.1LG18g07710	1.089622449	3.429108643	TF	4
Cp4.1LG11g11940	1.088821035	5.26395172	TF	4
Cp4.1LG06g05560	1.088810868	5.446261549	TF	4
Cp4.1LG16g05920	1.085415035	6.234651135	TF	4
Cp4.1LG02g00050	1.082179906	4.65391537	TF	4
Cp4.1LG18g05570	1.075661235	4.112320827	TF	4
Cp4.1LG03g05920	1.073435444	6.717871257	TF	4
Cp4.1LG05g04920	1.070975948	6.019320726	TF	4
Cp4.1LG09g08740	1.070944261	4.718717595	TF	4
Cp4.1LG07g06910	1.066907268	7.55267238	TF	4
Cp4.1LG18g04360	1.064045062	5.667270101	TF	4
Cp4.1LG03g08930	1.060119322	5.619988469	TF	4
Cp4.1LG04g14160	1.052708764	4.248380492	TF	4
Cp4.1LG02g09210	1.050872887	5.050304892	TF	4
Cp4.1LG05g11780	1.04102748	5.99644441	TF	4
Cp4.1LG19g11080	1.038147155	6.209603596	TF	4
Cp4.1LG03g03050	1.034170833	4.31665914	TF	4
Cp4.1LG02g00270	1.015838252	6.348644205	TF	4
Cp4.1LG11g00670	1.013139737	8.527450155	TF	4
Cp4.1LG09g07590	1.012826334	3.388578211	TF	4
Cp4.1LG19g06080	1.009519337	5.571110889	TF	4
Cp4.1LG05g12850	1.008076963	6.892974713	TF	4
Cp4.1LG08g03560	1.003279067	3.868850027	TF	4
Cp4.1LG11g04650	0.996993603	5.017972211	TF	4
Cp4.1LG02g03370	0.994363259	9.152865268	TF	4
Cp4.1LG10g06110	0.989925237	3.786027979	TF	4
Cp4.1LG06g04000	0.984018512	3.425157498	TF	4
Cp4.1LG03g03290	0.978673044	5.584311491	TF	4
Cp4.1LG10g06360	0.978034163	7.719577317	TF	4
Cp4.1LG02g14440	0.964420173	4.221184109	TF	4
Cp4.1LG10g02850	0.9633858	4.929338334	TF	4
Cp4.1LG04g09470	0.955905873	3.38260872	TF	4
Cp4.1LG19g08680	0.951904681	4.079770266	TF	4
Cp4.1LG17g07030	0.95181692	4.188498118	TF	4
Cp4.1LG06g02970	0.949933053	5.255344064	TF	4
Cp4.1LG01g22280	0.949791869	7.96460163	TF	4
Cp4.1LG01g18250	0.948919671	5.225247616	TF	4
Cp4.1LG01g20610	0.944284422	7.054435746	TF	4
Cp4.1LG01g24520	0.937750031	3.398105561	TF	4
Cp4.1LG04g12510	0.937503684	3.487839551	TF	4
Cp4.1LG12g01960	0.931325692	4.679151766	TF	4
Cp4.1LG06g01600	0.929495578	5.913062598	TF	4
Cp4.1LG09g05240	0.928821416	6.845289874	TF	4
Cp4.1LG01g20210	0.92873075	5.016321282	TF	4
Cp4.1LG05g10140	0.924618909	5.603001332	TF	4
Cp4.1LG16g09090	0.924173067	5.033409499	TF	4
Cp4.1LG05g12510	0.921340452	4.965995715	TF	4
Cp4.1LG13g07070	0.920712681	7.507242911	TF	4
Cp4.1LG10g09490	0.91834131	4.43622968	TF	4
Cp4.1LG04g13140	0.917400019	3.586673811	TF	4
Cp4.1LG02g17020	0.916003913	9.509035133	TF	4
Cp4.1LG09g08460	0.915729559	3.856974042	TF	4
Cp4.1LG18g06380	0.91499564	3.274507053	TF	4
Cp4.1LG03g17340	0.914052249	6.409600638	TF	4
Cp4.1LG01g13850	0.909933279	4.975722828	TF	4
Cp4.1LG09g00880	0.909280284	6.793020296	TF	4
Cp4.1LG01g16780	0.908521669	6.488185636	TF	4
Cp4.1LG10g08650	0.902250327	3.663411637	TF	4
Cp4.1LG06g04620	0.901050993	4.691887915	TF	4
Cp4.1LG06g07180	0.900146367	4.163678767	TF	4
Cp4.1LG10g06470	0.89755358	3.35148243	TF	4
Cp4.1LG03g07520	0.89653836	9.228505838	TF	4
Cp4.1LG08g02720	0.894687312	4.841406675	TF	4
Cp4.1LG17g06330	0.893188484	4.526978329	TF	4
Cp4.1LG04g14640	0.892512082	5.45910217	TF	4
Cp4.1LG03g13780	0.891657538	7.364051174	TF	4
Cp4.1LG12g00250	0.889658926	7.173041357	TF	4
Cp4.1LG02g04320	0.879982399	4.983844623	TF	4
Cp4.1LG05g05240	0.878597216	4.932418517	TF	4
Cp4.1LG03g15350	0.874122548	4.517805018	TF	4
Cp4.1LG16g05610	0.864859736	5.691943076	TF	4
Cp4.1LG12g03800	0.858088963	5.563365863	TF	4
Cp4.1LG02g11140	0.856410849	5.181785724	TF	4
Cp4.1LG13g04560	0.852281647	6.022550337	TF	4
Cp4.1LG12g07110	0.841303436	7.295952984	TF	4
Cp4.1LG01g19680	0.837847596	8.650767748	TF	4
Cp4.1LG12g00320	0.836881003	5.545422579	TF	4
Cp4.1LG12g09970	0.831046448	5.856496292	TF	4
Cp4.1LG01g25480	0.827211716	5.99822862	TF	4
Cp4.1LG02g04000	0.823143332	6.672942777	TF	4
Cp4.1LG20g02070	0.822764788	3.727547535	TF	4
Cp4.1LG09g11690	0.821299763	5.126242647	TF	4
Cp4.1LG02g00930	0.813118928	6.145226128	TF	4
Cp4.1LG07g05760	0.809444621	4.310130949	TF	4
Cp4.1LG02g00790	0.807107899	5.37198402	TF	4
Cp4.1LG01g21520	0.803594859	3.402637868	TF	4
Cp4.1LG07g02070	0.797706645	6.777998312	TF	4
Cp4.1LG19g06920	0.796994534	4.77964013	TF	4
Cp4.1LG01g09600	0.796506549	6.334753375	TF	4
Cp4.1LG04g04370	0.795596194	5.7980805	TF	4
Cp4.1LG17g01330	0.791082144	5.908381179	TF	4
Cp4.1LG15g08880	0.789456427	3.978192941	TF	4
Cp4.1LG08g11610	0.774846516	5.997980123	TF	4
Cp4.1LG02g03790	0.774271193	7.960102957	TF	4
Cp4.1LG03g12130	0.770970975	5.611067384	TF	4
Cp4.1LG04g02250	0.765112554	5.060487092	TF	4
Cp4.1LG14g09010	0.76391189	4.542995866	TF	4
Cp4.1LG13g04580	0.757547771	8.416184574	TF	4
Cp4.1LG10g00750	0.757193022	5.77790191	TF	4
Cp4.1LG01g02630	0.756378753	6.305193101	TF	4
Cp4.1LG03g12390	0.755941112	3.581905057	TF	4
Cp4.1LG07g03530	0.754755697	5.897969521	TF	4
Cp4.1LG03g00050	0.754357153	4.326149917	TF	4
Cp4.1LG01g09530	0.749468039	4.006907306	TF	4
Cp4.1LG12g05490	0.748927056	6.27113737	TF	4
Cp4.1LG20g01350	0.748827159	3.543585428	TF	4
Cp4.1LG14g01600	0.745339712	6.26877434	TF	4
Cp4.1LG19g08180	0.742647342	6.383999633	TF	4
Cp4.1LG05g15030	0.740133955	3.783295628	TF	4
Cp4.1LG11g01590	0.739923543	5.169568137	TF	4
Cp4.1LG00g00560	0.739922638	4.469955074	TF	4
Cp4.1LG00g03200	0.739837577	4.749888578	TF	4
Cp4.1LG01g07460	0.7391116	6.045538314	TF	4
Cp4.1LG12g01470	0.733679403	5.102829218	TF	4
Cp4.1LG03g09250	0.726679232	3.459649867	TF	4
Cp4.1LG18g03590	0.724343673	4.431628818	TF	4
Cp4.1LG01g14060	0.72419651	3.850308218	TF	4
Cp4.1LG13g06960	0.723647277	5.901680355	TF	4
Cp4.1LG15g08170	0.721773539	4.767470645	TF	4
Cp4.1LG05g15100	0.719794742	6.073685564	TF	4
Cp4.1LG09g09750	0.71717362	5.793341339	TF	4
Cp4.1LG08g02900	0.715753002	4.43844174	TF	4
Cp4.1LG08g04080	0.714642846	7.173030917	TF	4
Cp4.1LG02g09220	0.713620621	3.546644261	TF	4
Cp4.1LG05g03660	0.71155966	7.93847608	TF	4
Cp4.1LG08g04410	0.708109773	4.999426798	TF	4
Cp4.1LG05g05450	0.707142332	3.865076887	TF	4
Cp4.1LG13g02720	0.702377908	5.194467474	TF	4
Cp4.1LG01g06160	0.693658708	9.01707842	TF	4
Cp4.1LG11g06060	0.690789088	5.780305064	TF	4
Cp4.1LG10g01470	0.688944837	7.270919039	TF	4
Cp4.1LG01g11670	0.688562723	4.460520518	TF	4
Cp4.1LG18g06970	0.681762898	3.306487584	TF	4
Cp4.1LG16g04510	0.681193485	4.440256767	TF	4
Cp4.1LG03g10550	0.677279058	7.104511548	TF	4
Cp4.1LG05g05850	0.676029863	6.248115132	TF	4
Cp4.1LG05g03690	0.673592684	8.39781979	TF	4
Cp4.1LG05g14660	0.672731061	6.338343944	TF	4
Cp4.1LG03g09360	0.672169385	4.727461371	TF	4
Cp4.1LG17g05440	0.67207625	4.105262421	TF	4
Cp4.1LG01g16200	0.671942952	4.53186358	TF	4
Cp4.1LG15g05220	0.671647324	4.930848875	TF	4
Cp4.1LG16g02400	0.668913472	5.946080516	TF	4
Cp4.1LG04g06840	0.665873973	7.330348309	TF	4
Cp4.1LG08g12360	0.665157598	4.000424551	TF	4
Cp4.1LG03g16270	0.664831445	3.966530696	TF	4
Cp4.1LG03g16900	0.662774404	4.164257184	TF	4
Cp4.1LG13g06480	0.662096118	6.668859211	TF	4
Cp4.1LG04g06630	0.655056965	5.42537821	TF	4
Cp4.1LG16g08750	0.654174026	4.35007445	TF	4
Cp4.1LG10g06800	0.653960638	4.570726321	TF	4
Cp4.1LG13g11260	0.653188588	7.101844936	TF	4
Cp4.1LG07g09400	0.649932203	4.693308005	TF	4
Cp4.1LG15g03680	0.648746076	5.901499675	TF	4
Cp4.1LG04g03680	0.64806202	4.264650131	TF	4
Cp4.1LG16g04520	0.646159126	5.363081349	TF	4
Cp4.1LG14g09580	0.644065088	3.976482145	TF	4
Cp4.1LG03g02800	0.637017768	6.77460963	TF	4
Cp4.1LG04g05770	0.635614361	4.71830578	TF	4
Cp4.1LG03g17460	0.633431133	5.16542423	TF	4
Cp4.1LG01g05560	0.633361202	6.165381373	TF	4
Cp4.1LG19g03340	0.632656702	6.454984551	TF	4
Cp4.1LG09g03260	0.63124597	6.356005615	TF	4
Cp4.1LG08g05210	0.630776556	7.476823706	TF	4
Cp4.1LG12g01530	0.628879006	5.409991012	TF	4
Cp4.1LG11g03140	0.627312883	6.447980967	TF	4
Cp4.1LG07g10190	0.617499228	4.078148027	TF	4
Cp4.1LG12g01370	0.615755833	5.508884524	TF	4
Cp4.1LG02g01990	0.613675841	7.111445107	TF	4
Cp4.1LG04g00620	0.608213765	5.062627205	TF	4
Cp4.1LG07g08210	0.607188142	5.340110655	TF	4
Cp4.1LG02g08960	0.60627657	4.736048819	TF	4
Cp4.1LG08g12410	0.60487385	4.573987964	TF	4
Cp4.1LG17g07070	0.603237677	6.208393343	TF	4
Cp4.1LG04g13620	0.597670646	6.314482946	TF	4
Cp4.1LG02g02680	0.594545343	4.687926934	TF	4
Cp4.1LG03g11740	0.592896298	9.332947777	TF	4
Cp4.1LG13g06690	0.592818142	5.114204716	TF	4
Cp4.1LG19g08710	0.58841871	6.770980769	TF	4
Cp4.1LG15g02530	0.5878881	6.350952574	TF	4
Cp4.1LG06g04050	0.582518858	4.63892479	TF	4
Cp4.1LG08g09630	0.578931487	6.376747168	TF	4
Cp4.1LG08g13540	0.573422329	5.957403527	TF	4
Cp4.1LG01g22670	0.571304948	6.237373371	TF	4
Cp4.1LG14g00460	0.56674516	5.32996031	TF	4
Cp4.1LG14g03390	0.560154005	5.147988846	TF	4
Cp4.1LG06g07450	0.558020459	5.392247682	TF	4
Cp4.1LG12g05050	0.557106512	5.99473934	TF	4
Cp4.1LG07g09040	0.556138812	5.413975366	TF	4
Cp4.1LG20g08150	0.555429426	5.468652163	TF	4
Cp4.1LG14g06970	0.546342364	5.805876294	TF	4
Cp4.1LG10g12070	0.539214521	5.531367688	TF	4
Cp4.1LG05g01530	0.534378936	4.495397666	TF	4
Cp4.1LG13g09390	0.531288417	5.076155392	TF	4
Cp4.1LG00g03740	0.526261851	5.074758285	TF	4
Cp4.1LG04g15720	0.523567983	5.420001724	TF	4
Cp4.1LG09g01470	0.5233749	6.171053387	TF	4
Cp4.1LG02g17010	0.507530302	6.625215198	TF	4
Cp4.1LG02g05650	0.488793691	5.589100077	TF	4
Cp4.1LG17g01650	0.484896448	6.754062671	TF	4
Cp4.1LG15g06130	0.480674115	6.534511236	TF	4
Cp4.1LG13g04130	0.475958884	5.321580006	TF	4
Cp4.1LG04g13190	0.475445435	6.287867939	TF	4
Cp4.1LG02g00980	0.470303815	6.292314382	TF	4
Cp4.1LG12g03160	0.461024917	6.607983419	TF	4

## Sheet: Table_S5
Supplementary Table S5- Enriched GO terms and AI interpretations per cluster and cultivar: summary of enriched GO terms across clusters for both cultivars (968Rb and True French), with indication of expression pattern, cluster assignment, and AI-based biological interpretations generated with GPT-4.
Cluster	Expression Pattern	Cultivar	GPT-4 Summary Title	Enriched GO Terms (FDR < 0.05)	GPT-4 Biological Interpretation
1	Highly upregulated	968Rb	Early immune activation through pattern recognition signaling	GO:0016021, GO:0016020, GO:0004672, GO:0006468, GO:0005524, GO:0006355, GO:0003700, GO:0003677	Genes involved in early immune perception and signal transduction, activating membrane-bound PRRs, kinases, and WRKY/MYB transcription factors typical of PTI.
		True French	Transcriptional and hormonal regulation in stress signaling	GO:0006355, GO:0006351, GO:0003700, GO:0003677, GO:0005634, GO:0006468, GO:0005524, GO:0005515, GO:0005886, GO:0005783, GO:0009408, GO:0009409, GO:0009414, GO:0009734	Genes involved in general stress-responsive regulation, including hormonal cross-talk and transcriptional activation under abiotic and biotic stimuli; less immune-specific.
2	Highly downregulated	968Rb	Repression of growth- and homeostasis-related pathways	GO:0003700, GO:0043565, GO:0015211, GO:0015860, GO:0009733	Strong suppression of developmental, transport, and hormonal response genes, indicating metabolic shift prioritizing defense over growth and nutrient flow.
		True French	Oxidative stress response and redox metabolism	GO:0016491, GO:0016614, GO:0016705, GO:0005509, GO:0004601, GO:0005488, GO:0005515, GO:0016162, GO:0016165, GO:0009414, GO:0009507, GO:0005886, GO:0005737	Enrichment in redox and detoxification pathways, including ROS scavenging; general basal stress response without activation of immune-specific transcription factors.
3	Moderately upregulated	968Rb	Cell wall reinforcement and metabolic adjustment	GO:0003735, GO:0005840, GO:0004553, GO:0016762, GO:0042546, GO:0010411, GO:0005618, GO:0009507	Genes involved in structural defense via cell wall remodeling and protein synthesis; also linked to chloroplast activity and metabolic adaptation.
		True French	Membrane-linked signaling and transcriptional regulation	GO:0016021, GO:0016020, GO:0005886, GO:0006355, GO:0003700, GO:0003677, GO:0005634, GO:0005829, GO:0005737, GO:0009734, GO:0055085, GO:0004553, GO:0006508, GO:0046872	General stress-adaptive signaling and transcriptional activation, likely associated with hormonal adjustment and metabolic regulation.
4	Moderately downregulated	968Rb	Late-stage modulation of immune response	GO:0004672, GO:0006468, GO:0055085, GO:0022857, GO:0006508, GO:0009734	Suggests fine-tuning of immune signaling and transport activity during late immune response phase; includes proteases and hormone modulators.
		True French	Signal transduction and basal metabolic activity	GO:0016021, GO:0005886, GO:0009507, GO:0006468, GO:0004672, GO:0004674, GO:0005524, GO:0000166, GO:0003677, GO:0005634, GO:0004553, GO:0016491, GO:0005737, GO:0005829	Reflects metabolic and signaling adjustment under stress, lacking strong immune-specific functional signatures.

## Sheet: Table_S6
Supplementary Table S6. Summary of genetic variants in C. pepo genotypes 968Rb and True French (TF).
S6a. Number of variants by type (SNPs, insertions, deletions).
Type of variants	968Rb	True French
SNP	9232	8451
Insertion	4060	3382
Deletion	3753	3234
Total Variants	17045	15067
S6b. Classification of variant effects by predicted impact
Type	968Rb	True French
High	0.07706	0.0836
Low	0.06265	0.06741
Moderate	0.02844	0.02831
Modifier	0.83186	0.82068
S6c. Classification of variant effects by functional class
Type	968	True French
Missense	0.5021	0.48978
Non sense	0.00559	0.00681
Silent	0.49231	0.50341

## Sheet: Table_S7
Supplementary Table S7. Conserved orthologous defense-related genes between A. thaliana and C. pepo. The table lists defense-related orthologous proteins from A. thaliana and their corresponding gene IDs in C. pepo, identified via sequence homology. The last two columns report the transcriptional response in the two genotypes upon P. xanthii infection.
A. thaliana ortholog protein	A. thaliana ortholog gene ID	C. pepo gene ID	Espression in 968Rb	Espression in True French
SGT1	At2g43820-AtSGT1	Cp4.1LG15g01630	↑	↓
PGIP1	At5g06860- AtPGIP1	Cp4.1LG19g00700	↑	↓
CER1	At1g02205-AtCER1	Cp4.1LG03g17620	↑	↓
PR1	At2g14580-AtPR-1	Cp4.1LG15g04130	↑	↓
EBF1/2	At2g25490-AtEBF1/2	Cp4.1LG11g10740	↑	↓
NAC083	At5g13180- AtNAC	Cp4.1LG08g06040	↑	↓
PCS1	At3g25700-AtPCS1	Cp4.1LG03g02600	↑	↓
Legend: ↑ = upregulated ↓ = downregulated
